# Supplementary material for: Pharmacists Knowledge, Attitudes, and Practices Regarding Probiotics and Prebiotics: A Cross-Sectional Study from Palestine
Source: PLoS One. 2026 Jun 18;21(6):e0350648. doi: 10.1371/journal.pone.0350648 (PMC13278477; doi:10.1371/journal.pone.0350648)
Supplement: S1 Dataset — (XLSX) [file pone.0350648.s005.xlsx]

## Sheet: Data
Gender	age	profile	workingsettings	Educationallevel	YearsofExperience	Pharmacist’sWorkingHoursperWeek	Geographiclocationofthepharmacy	NumberofHoursWeekPharmacyisOpen	numberofhandledprescriptionperdayapproximately	totalnumberofemployeesatthepracticesite	KNA1	KNA2	KNA3	KNA4	KNA5	KNW1	KNWLEDGE	KNW2	KNW3	KNW4	KNW5A	KNW5B	KNW5C	KNW5D	KNW5E	KNW5F	KNW5G	KNW5H	KNW5I	KNW5J	@10Howwouldyourateyourknowledgeaboutthedifferenttypesofprebiotic	KWN6A	KNW6B	KNW6C	KNW6D	KNW6E	KNW6F	KNW6G	KNW6H	KNW6I	KNW6J	KNW6K	KNW6L	KNW7A	KNW7B	KNW7C	KNW7D	KNW7E	KNW7F
female	30-39	owner	Community pharmacies	Master	1- 5	25–40 hr	village	Less than 80 h	less than 50	less than 5	Not at all	Not at all	Not at all	Very much	Very much	INCORRECT	Yes, only prebiotic	CORRECT	CORRECT	CORRECT	CORRECT	CORRECT	CORRECT	INCORRECT	CORRECT	CORRECT	CORRECT	INCORRECT	CORRECT	CORRECT	Moderate knowledge	CORRECT	CORRECT	INCORRECT	CORRECT	CORRECT	INCORRECT	INCORRECT	INCORRECT	INCORRECT	CORRECT	INCORRECT	INCORRECT	INCORRECT	CORRECT	CORRECT	CORRECT	INCORRECT	CORRECT
female	20-29	Staff Pharmacist	Community pharmacies	Bachelor of Pharmacy	1- 5	24 hr or less	village	80–120 h	50 and more	less than 5	Not at all	Not at all	Not at all	Not at all	Not at all	INCORRECT	No, neither	INCORRECT	INCORRECT	INCORRECT	INCORRECT	INCORRECT	CORRECT	CORRECT	INCORRECT	INCORRECT	INCORRECT	INCORRECT	INCORRECT	INCORRECT	Limited knowledge	INCORRECT	INCORRECT	INCORRECT	INCORRECT	INCORRECT	INCORRECT	INCORRECT	INCORRECT	INCORRECT	INCORRECT	INCORRECT	INCORRECT	INCORRECT	INCORRECT	INCORRECT	INCORRECT	INCORRECT	INCORRECT
female	20-29	Staff Pharmacist	Community pharmacies	Bachelor of Pharmacy	less than one year	25–40 hr	city	80–120 h	less than 50	less than 5	Not at all	Some what	Not at all	Not at all	Not at all	INCORRECT	Yes, only prebiotic	CORRECT	CORRECT	INCORRECT	CORRECT	INCORRECT	INCORRECT	INCORRECT	CORRECT	CORRECT	CORRECT	CORRECT	CORRECT	CORRECT	Moderate knowledge	INCORRECT	INCORRECT	CORRECT	INCORRECT	INCORRECT	INCORRECT	INCORRECT	INCORRECT	CORRECT	INCORRECT	INCORRECT	INCORRECT	CORRECT	CORRECT	CORRECT	CORRECT	INCORRECT	CORRECT
male	20-29	Staff Pharmacist	Community pharmacies	Bachelor of Pharmacy	1- 5	24 hr or less	city	80–120 h	less than 50	less than 5	Some what	Not at all	Some what	Not at all	Very much	INCORRECT	Yes, only prebiotic	INCORRECT	INCORRECT	CORRECT	CORRECT	INCORRECT	INCORRECT	CORRECT	CORRECT	INCORRECT	CORRECT	INCORRECT	CORRECT	INCORRECT	Limited knowledge	INCORRECT	INCORRECT	INCORRECT	INCORRECT	INCORRECT	CORRECT	CORRECT	INCORRECT	CORRECT	CORRECT	INCORRECT	CORRECT	INCORRECT	INCORRECT	INCORRECT	INCORRECT	INCORRECT	INCORRECT
female	20-29	Staff Pharmacist	Community pharmacies	Bachelor of Pharmacy	less than one year	24 hr or less	city	7 days 24/24	less than 50	less than 5	Not at all	Not at all	Very much	Not at all	Not at all	INCORRECT	Yes, only prebiotic	INCORRECT	INCORRECT	CORRECT	CORRECT	INCORRECT	CORRECT	INCORRECT	CORRECT	INCORRECT	INCORRECT	CORRECT	CORRECT	CORRECT	Limited knowledge	INCORRECT	INCORRECT	CORRECT	INCORRECT	INCORRECT	CORRECT	INCORRECT	INCORRECT	CORRECT	INCORRECT	INCORRECT	INCORRECT	INCORRECT	INCORRECT	INCORRECT	INCORRECT	INCORRECT	INCORRECT
female	20-29	Staff Pharmacist	Community pharmacies	Bachelor of Pharmacy	1- 5	More than 40 hr	city	Less than 80 h	less than 50	less than 5	Not at all	Not at all	Not at all	Very much	Very much	INCORRECT	Yes, I know both probiotic and prebiotic	CORRECT	CORRECT	CORRECT	CORRECT	CORRECT	INCORRECT	CORRECT	CORRECT	CORRECT	CORRECT	CORRECT	CORRECT	CORRECT	Moderate knowledge	CORRECT	CORRECT	INCORRECT	CORRECT	INCORRECT	INCORRECT	INCORRECT	CORRECT	CORRECT	CORRECT	INCORRECT	INCORRECT	INCORRECT	INCORRECT	INCORRECT	INCORRECT	INCORRECT	INCORRECT
female	20-29	Staff Pharmacist	Community pharmacies	Bachelor of Pharmacy	1- 5	More than 40 hr	city	80–120 h	50 and more	less than 5	Not at all	Not at all	Not at all	Very much	Very much	INCORRECT	Yes, I know both probiotic and prebiotic	CORRECT	CORRECT	CORRECT	CORRECT	CORRECT	INCORRECT	CORRECT	INCORRECT	INCORRECT	INCORRECT	CORRECT	CORRECT	CORRECT	Moderate knowledge	CORRECT	CORRECT	CORRECT	INCORRECT	CORRECT	CORRECT	CORRECT	CORRECT	INCORRECT	CORRECT	CORRECT	CORRECT	CORRECT	CORRECT	CORRECT	CORRECT	INCORRECT	CORRECT
female	20-29	Staff Pharmacist	Hospital pharmacies inpatient	Bachelor of Pharmacy	less than one year	24 hr or less	city	80–120 h	50 and more	less than 5	Not at all	Some what	Some what	Not at all	Some what	INCORRECT	Yes, only prebiotic	INCORRECT	INCORRECT	CORRECT	CORRECT	INCORRECT	CORRECT	INCORRECT	CORRECT	INCORRECT	CORRECT	INCORRECT	CORRECT	CORRECT	Moderate knowledge	INCORRECT	INCORRECT	CORRECT	INCORRECT	INCORRECT	INCORRECT	INCORRECT	INCORRECT	INCORRECT	CORRECT	INCORRECT	INCORRECT	INCORRECT	INCORRECT	CORRECT	CORRECT	INCORRECT	CORRECT
male	20-29	Manager	Hospital pharmacies outpatient	PhD	less than one year	25–40 hr	camp	80–120 h	less than 50	less than 5	Not at all	Some what	Very much	Not at all	Some what	INCORRECT	Yes, only prebiotic	CORRECT	INCORRECT	CORRECT	CORRECT	CORRECT	INCORRECT	CORRECT	INCORRECT	INCORRECT	INCORRECT	INCORRECT	INCORRECT	INCORRECT	Extensive knowledge	CORRECT	CORRECT	INCORRECT	INCORRECT	INCORRECT	CORRECT	INCORRECT	INCORRECT	INCORRECT	CORRECT	INCORRECT	INCORRECT	INCORRECT	INCORRECT	INCORRECT	INCORRECT	INCORRECT	INCORRECT
female	20-29	Staff Pharmacist	Community pharmacies	Bachelor of Pharmacy	less than one year	24 hr or less	camp	Less than 80 h	less than 50	less than 5	Not at all	Some what	Some what	Not at all	Very much	CORRECT	Yes, I know both probiotic and prebiotic	CORRECT	CORRECT	CORRECT	CORRECT	CORRECT	INCORRECT	CORRECT	INCORRECT	CORRECT	INCORRECT	INCORRECT	CORRECT	CORRECT	Moderate knowledge	INCORRECT	INCORRECT	INCORRECT	INCORRECT	INCORRECT	CORRECT	INCORRECT	INCORRECT	INCORRECT	INCORRECT	CORRECT	INCORRECT	INCORRECT	INCORRECT	INCORRECT	INCORRECT	INCORRECT	INCORRECT
male	>50	Staff Pharmacist	Community pharmacies	Master	More than 10 years	More than 40 hr	city	80–120 h	50 and more	less than 5	Some what	Some what	Some what	Not at all	Some what	INCORRECT	Yes, only prebiotic	CORRECT	INCORRECT	CORRECT	CORRECT	CORRECT	INCORRECT	INCORRECT	CORRECT	CORRECT	CORRECT	CORRECT	CORRECT	CORRECT	Moderate knowledge	INCORRECT	INCORRECT	INCORRECT	INCORRECT	INCORRECT	INCORRECT	INCORRECT	INCORRECT	INCORRECT	INCORRECT	INCORRECT	INCORRECT	INCORRECT	INCORRECT	INCORRECT	INCORRECT	INCORRECT	INCORRECT
male	20-29	Staff Pharmacist	Community pharmacies	Bachelor of Pharmacy	1- 5	24 hr or less	city	80–120 h	50 and more	less than 5	Not at all	Not at all	Very much	Very much	Very much	CORRECT	Yes, only prebiotic	CORRECT	CORRECT	CORRECT	CORRECT	CORRECT	CORRECT	CORRECT	INCORRECT	INCORRECT	INCORRECT	INCORRECT	CORRECT	CORRECT	Moderate knowledge	CORRECT	CORRECT	INCORRECT	INCORRECT	INCORRECT	INCORRECT	CORRECT	CORRECT	CORRECT	INCORRECT	INCORRECT	CORRECT	CORRECT	INCORRECT	CORRECT	CORRECT	INCORRECT	CORRECT
male	20-29	Staff Pharmacist	Community pharmacies	Bachelor of Pharmacy	1- 5	More than 40 hr	city	80–120 h	less than 50	less than 5	Not at all	Not at all	Some what	Very much	Very much	CORRECT	Yes, only prebiotic	INCORRECT	INCORRECT	CORRECT	CORRECT	CORRECT	CORRECT	INCORRECT	INCORRECT	CORRECT	CORRECT	CORRECT	INCORRECT	INCORRECT	Moderate knowledge	INCORRECT	CORRECT	INCORRECT	INCORRECT	INCORRECT	INCORRECT	INCORRECT	INCORRECT	INCORRECT	INCORRECT	INCORRECT	INCORRECT	INCORRECT	INCORRECT	INCORRECT	INCORRECT	INCORRECT	INCORRECT
male	20-29	Staff Pharmacist	Community pharmacies	Bachelor of Pharmacy	1- 5	More than 40 hr	city	80–120 h	less than 50	less than 5	Not at all	Not at all	Some what	Very much	Very much	CORRECT	Yes, only prebiotic	INCORRECT	INCORRECT	CORRECT	CORRECT	CORRECT	CORRECT	INCORRECT	INCORRECT	CORRECT	CORRECT	CORRECT	INCORRECT	INCORRECT	Moderate knowledge	INCORRECT	CORRECT	INCORRECT	INCORRECT	INCORRECT	INCORRECT	INCORRECT	INCORRECT	INCORRECT	INCORRECT	INCORRECT	INCORRECT	INCORRECT	INCORRECT	INCORRECT	INCORRECT	INCORRECT	INCORRECT
male	20-29	Staff Pharmacist	Community pharmacies	Bachelor of Pharmacy	1- 5	24 hr or less	village	80–120 h	less than 50	less than 5	Some what	Very much	Some what	Not at all	Very much	INCORRECT	Yes, I know both probiotic and prebiotic	INCORRECT	INCORRECT	CORRECT	CORRECT	CORRECT	INCORRECT	CORRECT	CORRECT	INCORRECT	CORRECT	INCORRECT	CORRECT	INCORRECT	Moderate knowledge	INCORRECT	INCORRECT	INCORRECT	INCORRECT	INCORRECT	CORRECT	INCORRECT	INCORRECT	CORRECT	INCORRECT	INCORRECT	INCORRECT	INCORRECT	INCORRECT	INCORRECT	INCORRECT	CORRECT	INCORRECT
male	20-29	Staff Pharmacist	Community pharmacies	Bachelor of Pharmacy	less than one year	25–40 hr	village	80–120 h	50 and more	less than 5	Not at all	Not at all	Not at all	Not at all	Not at all	CORRECT	Yes, I know both probiotic and prebiotic	CORRECT	INCORRECT	CORRECT	INCORRECT	INCORRECT	CORRECT	CORRECT	INCORRECT	CORRECT	INCORRECT	INCORRECT	INCORRECT	INCORRECT	Moderate knowledge	CORRECT	CORRECT	INCORRECT	CORRECT	INCORRECT	INCORRECT	CORRECT	CORRECT	CORRECT	CORRECT	INCORRECT	INCORRECT	INCORRECT	INCORRECT	INCORRECT	INCORRECT	CORRECT	CORRECT
female	20-29	Staff Pharmacist	Community pharmacies	Pharm D	1- 5	25–40 hr	village	80–120 h	less than 50	less than 5	Not at all	Not at all	Not at all	Very much	Very much	CORRECT	No, neither	CORRECT	CORRECT	CORRECT	CORRECT	CORRECT	INCORRECT	CORRECT	CORRECT	CORRECT	INCORRECT	INCORRECT	CORRECT	CORRECT	Limited knowledge	CORRECT	CORRECT	INCORRECT	INCORRECT	CORRECT	CORRECT	INCORRECT	CORRECT	CORRECT	CORRECT	INCORRECT	INCORRECT	INCORRECT	CORRECT	CORRECT	CORRECT	INCORRECT	INCORRECT
female	20-29	Staff Pharmacist	Community pharmacies	Bachelor of Pharmacy	less than one year	More than 40 hr	city	80–120 h	less than 50	less than 5	Not at all	Not at all	Not at all	Not at all	Not at all	CORRECT	No, neither	INCORRECT	CORRECT	CORRECT	CORRECT	CORRECT	CORRECT	CORRECT	INCORRECT	CORRECT	CORRECT	INCORRECT	INCORRECT	INCORRECT	Limited knowledge	CORRECT	CORRECT	INCORRECT	CORRECT	CORRECT	CORRECT	INCORRECT	INCORRECT	CORRECT	INCORRECT	INCORRECT	INCORRECT	INCORRECT	INCORRECT	INCORRECT	INCORRECT	INCORRECT	INCORRECT
male	20-29	Staff Pharmacist	Community pharmacies	Bachelor of Pharmacy	less than one year	24 hr or less	city	80–120 h	less than 50	less than 5	Not at all	Not at all	Some what	Not at all	Very much	INCORRECT	No, neither	CORRECT	INCORRECT	CORRECT	CORRECT	CORRECT	CORRECT	INCORRECT	INCORRECT	INCORRECT	CORRECT	CORRECT	CORRECT	INCORRECT	Limited knowledge	CORRECT	CORRECT	INCORRECT	INCORRECT	CORRECT	INCORRECT	CORRECT	CORRECT	INCORRECT	INCORRECT	INCORRECT	INCORRECT	INCORRECT	CORRECT	CORRECT	CORRECT	INCORRECT	INCORRECT
female	20-29	Staff Pharmacist	Community pharmacies	Bachelor of Pharmacy	1- 5	More than 40 hr	village	80–120 h	less than 50	more than 5	Some what	Not at all	Not at all	Very much	Very much	CORRECT	Yes, only prebiotic	CORRECT	INCORRECT	INCORRECT	CORRECT	CORRECT	INCORRECT	CORRECT	INCORRECT	CORRECT	CORRECT	CORRECT	CORRECT	CORRECT	Limited knowledge	INCORRECT	INCORRECT	INCORRECT	INCORRECT	CORRECT	INCORRECT	INCORRECT	CORRECT	INCORRECT	INCORRECT	INCORRECT	INCORRECT	INCORRECT	CORRECT	CORRECT	CORRECT	INCORRECT	INCORRECT
female	20-29	Staff Pharmacist	Community pharmacies	Bachelor of Pharmacy	less than one year	24 hr or less	city	7 days 24/24	50 and more	less than 5	Not at all	Not at all	Not at all	Very much	Very much	CORRECT	Yes, I know both probiotic and prebiotic	CORRECT	CORRECT	CORRECT	CORRECT	CORRECT	INCORRECT	INCORRECT	CORRECT	CORRECT	CORRECT	CORRECT	CORRECT	CORRECT	Limited knowledge	CORRECT	CORRECT	INCORRECT	INCORRECT	CORRECT	INCORRECT	CORRECT	CORRECT	CORRECT	CORRECT	CORRECT	CORRECT	CORRECT	CORRECT	CORRECT	CORRECT	INCORRECT	CORRECT
female	20-29	Staff Pharmacist	Community pharmacies	Bachelor of Pharmacy	1- 5	24 hr or less	city	7 days 24/24	less than 50	less than 5	Not at all	Not at all	Some what	Not at all	Some what	CORRECT	Yes, I know both probiotic and prebiotic	CORRECT	CORRECT	CORRECT	CORRECT	CORRECT	INCORRECT	CORRECT	INCORRECT	INCORRECT	INCORRECT	CORRECT	CORRECT	CORRECT	Limited knowledge	CORRECT	CORRECT	CORRECT	INCORRECT	INCORRECT	CORRECT	CORRECT	CORRECT	CORRECT	CORRECT	CORRECT	CORRECT	CORRECT	INCORRECT	CORRECT	CORRECT	CORRECT	INCORRECT
female	30-39	Staff Pharmacist	Hospital pharmacies inpatient	Pharm D	More than 10 years	25–40 hr	city	Less than 80 h	less than 50	less than 5	Not at all	Not at all	Very much	Very much	Very much	CORRECT	Yes, I know both probiotic and prebiotic	CORRECT	INCORRECT	CORRECT	CORRECT	CORRECT	INCORRECT	CORRECT	CORRECT	CORRECT	CORRECT	CORRECT	CORRECT	INCORRECT	Good knowledge	CORRECT	CORRECT	CORRECT	CORRECT	INCORRECT	CORRECT	CORRECT	CORRECT	INCORRECT	INCORRECT	INCORRECT	CORRECT	INCORRECT	INCORRECT	CORRECT	INCORRECT	INCORRECT	CORRECT
male	>50	Manager	Community pharmacies	Bachelor of Pharmacy	More than 10 years	25–40 hr	village	80–120 h	less than 50	less than 5	Not at all	Not at all	Not at all	Very much	Very much	INCORRECT	Yes, only prebiotic	INCORRECT	INCORRECT	CORRECT	CORRECT	CORRECT	INCORRECT	INCORRECT	INCORRECT	INCORRECT	INCORRECT	INCORRECT	CORRECT	CORRECT	Moderate knowledge	INCORRECT	CORRECT	INCORRECT	CORRECT	INCORRECT	CORRECT	INCORRECT	INCORRECT	CORRECT	INCORRECT	INCORRECT	INCORRECT	INCORRECT	INCORRECT	CORRECT	CORRECT	INCORRECT	CORRECT
female	20-29	Staff Pharmacist	Community pharmacies	Bachelor of Pharmacy	1- 5	More than 40 hr	village	80–120 h	less than 50	less than 5	Not at all	Very much	Very much	Very much	Very much	INCORRECT	Yes, only prebiotic	CORRECT	CORRECT	INCORRECT	CORRECT	CORRECT	INCORRECT	CORRECT	CORRECT	INCORRECT	INCORRECT	INCORRECT	CORRECT	CORRECT	Moderate knowledge	CORRECT	INCORRECT	INCORRECT	CORRECT	CORRECT	INCORRECT	CORRECT	CORRECT	INCORRECT	INCORRECT	INCORRECT	INCORRECT	INCORRECT	INCORRECT	INCORRECT	CORRECT	INCORRECT	CORRECT
female	20-29	Staff Pharmacist	Community pharmacies	Bachelor of Pharmacy	1- 5	25–40 hr	city	80–120 h	less than 50	less than 5	Not at all	Not at all	Not at all	Very much	Very much	CORRECT	Yes, only prebiotic	CORRECT	INCORRECT	CORRECT	CORRECT	CORRECT	INCORRECT	CORRECT	INCORRECT	CORRECT	INCORRECT	INCORRECT	CORRECT	CORRECT	Moderate knowledge	CORRECT	CORRECT	INCORRECT	INCORRECT	CORRECT	INCORRECT	CORRECT	CORRECT	INCORRECT	INCORRECT	CORRECT	CORRECT	CORRECT	CORRECT	CORRECT	CORRECT	INCORRECT	CORRECT
male	20-29	Staff Pharmacist	Community pharmacies	Bachelor of Pharmacy	1- 5	More than 40 hr	village	80–120 h	less than 50	less than 5	Some what	Not at all	Not at all	Very much	Very much	CORRECT	Yes, I know both probiotic and prebiotic	CORRECT	CORRECT	CORRECT	CORRECT	CORRECT	INCORRECT	CORRECT	CORRECT	CORRECT	CORRECT	CORRECT	CORRECT	CORRECT	Moderate knowledge	CORRECT	CORRECT	CORRECT	CORRECT	CORRECT	CORRECT	CORRECT	CORRECT	CORRECT	CORRECT	CORRECT	CORRECT	CORRECT	CORRECT	INCORRECT	CORRECT	INCORRECT	CORRECT
female	20-29	Staff Pharmacist	Community pharmacies	Bachelor of Pharmacy	1- 5	24 hr or less	village	80–120 h	50 and more	less than 5	Not at all	Some what	Very much	Very much	Very much	CORRECT	Yes, I know both probiotic and prebiotic	CORRECT	CORRECT	CORRECT	INCORRECT	CORRECT	CORRECT	CORRECT	CORRECT	INCORRECT	CORRECT	INCORRECT	CORRECT	CORRECT	Moderate knowledge	CORRECT	CORRECT	INCORRECT	CORRECT	INCORRECT	CORRECT	CORRECT	CORRECT	CORRECT	CORRECT	CORRECT	INCORRECT	INCORRECT	CORRECT	CORRECT	CORRECT	INCORRECT	CORRECT
female	20-29	Staff Pharmacist	Community pharmacies	Bachelor of Pharmacy	1- 5	24 hr or less	city	80–120 h	50 and more	less than 5	Not at all	Very much	Some what	Not at all	Some what	CORRECT	Yes, I know both probiotic and prebiotic	CORRECT	CORRECT	CORRECT	CORRECT	CORRECT	INCORRECT	CORRECT	INCORRECT	INCORRECT	CORRECT	CORRECT	CORRECT	CORRECT	Moderate knowledge	CORRECT	CORRECT	INCORRECT	INCORRECT	INCORRECT	CORRECT	CORRECT	CORRECT	INCORRECT	INCORRECT	CORRECT	INCORRECT	CORRECT	INCORRECT	CORRECT	CORRECT	INCORRECT	CORRECT
female	40-49	owner	Community pharmacies	Bachelor of Pharmacy	More than 10 years	25–40 hr	village	Less than 80 h	less than 50	less than 5	Not at all	Not at all	Some what	Very much	Very much	INCORRECT	Yes, I know both probiotic and prebiotic	CORRECT	CORRECT	CORRECT	CORRECT	CORRECT	INCORRECT	CORRECT	CORRECT	CORRECT	INCORRECT	INCORRECT	INCORRECT	CORRECT	Moderate knowledge	CORRECT	CORRECT	INCORRECT	INCORRECT	CORRECT	CORRECT	CORRECT	CORRECT	CORRECT	INCORRECT	CORRECT	CORRECT	CORRECT	INCORRECT	CORRECT	CORRECT	INCORRECT	CORRECT
male	20-29	Staff Pharmacist	Community pharmacies	Bachelor of Pharmacy	1- 5	More than 40 hr	city	80–120 h	less than 50	less than 5	Very much	Some what	Some what	Not at all	Some what	INCORRECT	Yes, I know both probiotic and prebiotic	INCORRECT	INCORRECT	CORRECT	CORRECT	CORRECT	CORRECT	INCORRECT	INCORRECT	INCORRECT	INCORRECT	CORRECT	CORRECT	INCORRECT	Moderate knowledge	INCORRECT	INCORRECT	CORRECT	CORRECT	INCORRECT	CORRECT	INCORRECT	INCORRECT	CORRECT	INCORRECT	INCORRECT	INCORRECT	INCORRECT	INCORRECT	CORRECT	INCORRECT	INCORRECT	CORRECT
male	20-29	Manager	Community pharmacies	Bachelor of Pharmacy	1- 5	25–40 hr	city	80–120 h	less than 50	less than 5	Not at all	Not at all	Some what	Very much	Very much	INCORRECT	Yes, I know both probiotic and prebiotic	CORRECT	CORRECT	CORRECT	CORRECT	CORRECT	INCORRECT	INCORRECT	CORRECT	CORRECT	CORRECT	CORRECT	CORRECT	CORRECT	Moderate knowledge	CORRECT	INCORRECT	INCORRECT	INCORRECT	INCORRECT	INCORRECT	INCORRECT	INCORRECT	CORRECT	CORRECT	CORRECT	INCORRECT	CORRECT	CORRECT	INCORRECT	INCORRECT	CORRECT	INCORRECT
female	20-29	Staff Pharmacist	Community pharmacies	Bachelor of Pharmacy	less than one year	24 hr or less	city	Less than 80 h	50 and more	more than 5	Not at all	Not at all	Not at all	Not at all	Some what	CORRECT	No, neither	CORRECT	INCORRECT	CORRECT	CORRECT	CORRECT	INCORRECT	CORRECT	INCORRECT	CORRECT	INCORRECT	INCORRECT	CORRECT	CORRECT	Limited knowledge	INCORRECT	INCORRECT	CORRECT	INCORRECT	INCORRECT	INCORRECT	CORRECT	CORRECT	INCORRECT	INCORRECT	INCORRECT	INCORRECT	INCORRECT	INCORRECT	INCORRECT	INCORRECT	INCORRECT	INCORRECT
female	20-29	Staff Pharmacist	Community pharmacies	Bachelor of Pharmacy	less than one year	25–40 hr	village	80–120 h	less than 50	less than 5	Some what	Very much	Very much	Not at all	Very much	CORRECT	Yes, only prebiotic	CORRECT	INCORRECT	INCORRECT	CORRECT	CORRECT	INCORRECT	CORRECT	INCORRECT	CORRECT	INCORRECT	CORRECT	CORRECT	CORRECT	Limited knowledge	CORRECT	CORRECT	INCORRECT	INCORRECT	CORRECT	CORRECT	INCORRECT	CORRECT	INCORRECT	INCORRECT	CORRECT	INCORRECT	CORRECT	CORRECT	CORRECT	CORRECT	INCORRECT	CORRECT
female	20-29	Staff Pharmacist	Community pharmacies	Bachelor of Pharmacy	less than one year	25–40 hr	city	80–120 h	less than 50	less than 5	Not at all	Not at all	Not at all	Not at all	Very much	INCORRECT	Yes, only prebiotic	INCORRECT	INCORRECT	CORRECT	CORRECT	CORRECT	CORRECT	CORRECT	INCORRECT	INCORRECT	CORRECT	INCORRECT	INCORRECT	INCORRECT	Limited knowledge	CORRECT	INCORRECT	INCORRECT	CORRECT	INCORRECT	INCORRECT	CORRECT	CORRECT	INCORRECT	INCORRECT	INCORRECT	CORRECT	CORRECT	INCORRECT	CORRECT	CORRECT	INCORRECT	INCORRECT
female	30-39	Staff Pharmacist	Hospital pharmacies outpatient	Bachelor of Pharmacy	More than 10 years	25–40 hr	city	Less than 80 h	less than 50	less than 5	Some what	Very much	Some what	Very much	Some what	INCORRECT	Yes, only prebiotic	CORRECT	CORRECT	INCORRECT	CORRECT	CORRECT	INCORRECT	CORRECT	INCORRECT	INCORRECT	INCORRECT	INCORRECT	CORRECT	CORRECT	Limited knowledge	CORRECT	CORRECT	CORRECT	CORRECT	INCORRECT	INCORRECT	CORRECT	CORRECT	CORRECT	INCORRECT	CORRECT	CORRECT	INCORRECT	CORRECT	CORRECT	CORRECT	INCORRECT	CORRECT
male	>50	owner	Community pharmacies	Bachelor of Pharmacy	More than 10 years	More than 40 hr	village	Less than 80 h	less than 50	less than 5	Some what	Not at all	Some what	Not at all	Very much	CORRECT	Yes, I know both probiotic and prebiotic	CORRECT	CORRECT	CORRECT	CORRECT	CORRECT	INCORRECT	CORRECT	CORRECT	CORRECT	CORRECT	CORRECT	CORRECT	CORRECT	Limited knowledge	CORRECT	CORRECT	CORRECT	INCORRECT	INCORRECT	CORRECT	INCORRECT	CORRECT	CORRECT	CORRECT	INCORRECT	INCORRECT	CORRECT	CORRECT	CORRECT	CORRECT	INCORRECT	CORRECT
female	20-29	Staff Pharmacist	Community pharmacies	Bachelor of Pharmacy	1- 5	24 hr or less	city	80–120 h	less than 50	less than 5	Not at all	Not at all	Not at all	Very much	Very much	INCORRECT	Yes, I know both probiotic and prebiotic	CORRECT	CORRECT	CORRECT	INCORRECT	CORRECT	INCORRECT	CORRECT	INCORRECT	CORRECT	INCORRECT	INCORRECT	CORRECT	CORRECT	Limited knowledge	CORRECT	CORRECT	CORRECT	CORRECT	INCORRECT	CORRECT	CORRECT	CORRECT	CORRECT	CORRECT	CORRECT	INCORRECT	CORRECT	CORRECT	CORRECT	CORRECT	INCORRECT	CORRECT
female	20-29	Staff Pharmacist	Community pharmacies	Bachelor of Pharmacy	less than one year	24 hr or less	city	80–120 h	less than 50	less than 5	Not at all	Not at all	Not at all	Not at all	Some what	CORRECT	Yes, I know both probiotic and prebiotic	CORRECT	CORRECT	CORRECT	CORRECT	CORRECT	INCORRECT	CORRECT	CORRECT	CORRECT	CORRECT	CORRECT	CORRECT	CORRECT	Limited knowledge	CORRECT	CORRECT	CORRECT	CORRECT	CORRECT	CORRECT	CORRECT	CORRECT	CORRECT	CORRECT	CORRECT	CORRECT	CORRECT	CORRECT	CORRECT	CORRECT	CORRECT	CORRECT
female	20-29	Staff Pharmacist	Hospital pharmacies inpatient	Bachelor of Pharmacy	1- 5	More than 40 hr	city	7 days 24/24	less than 50	less than 5	Not at all	Not at all	Not at all	Very much	Very much	CORRECT	Yes, I know both probiotic and prebiotic	CORRECT	CORRECT	CORRECT	CORRECT	CORRECT	CORRECT	CORRECT	INCORRECT	INCORRECT	INCORRECT	INCORRECT	INCORRECT	INCORRECT	Limited knowledge	CORRECT	CORRECT	INCORRECT	CORRECT	INCORRECT	INCORRECT	CORRECT	CORRECT	INCORRECT	INCORRECT	CORRECT	INCORRECT	INCORRECT	CORRECT	CORRECT	CORRECT	INCORRECT	CORRECT
male	40-49	Staff Pharmacist	Community pharmacies	Bachelor of Pharmacy	More than 10 years	24 hr or less	city	80–120 h	less than 50	less than 5	Not at all	Some what	Not at all	Very much	Very much	INCORRECT	Yes, only prebiotic	CORRECT	INCORRECT	CORRECT	INCORRECT	CORRECT	INCORRECT	CORRECT	CORRECT	INCORRECT	INCORRECT	INCORRECT	INCORRECT	INCORRECT	Moderate knowledge	CORRECT	CORRECT	CORRECT	INCORRECT	INCORRECT	INCORRECT	INCORRECT	CORRECT	INCORRECT	INCORRECT	CORRECT	INCORRECT	INCORRECT	INCORRECT	INCORRECT	INCORRECT	INCORRECT	INCORRECT
female	20-29	Staff Pharmacist	Community pharmacies	Bachelor of Pharmacy	less than one year	24 hr or less	village	80–120 h	50 and more	less than 5	Not at all	Not at all	Not at all	Very much	Some what	CORRECT	Yes, only prebiotic	CORRECT	CORRECT	CORRECT	CORRECT	CORRECT	INCORRECT	CORRECT	INCORRECT	CORRECT	CORRECT	CORRECT	CORRECT	CORRECT	Moderate knowledge	INCORRECT	CORRECT	CORRECT	CORRECT	CORRECT	CORRECT	CORRECT	CORRECT	INCORRECT	INCORRECT	INCORRECT	INCORRECT	INCORRECT	INCORRECT	CORRECT	CORRECT	INCORRECT	INCORRECT
female	20-29	Staff Pharmacist	Community pharmacies	Bachelor of Pharmacy	less than one year	24 hr or less	city	80–120 h	less than 50	less than 5	Not at all	Not at all	Some what	Not at all	Very much	INCORRECT	Yes, I know both probiotic and prebiotic	CORRECT	CORRECT	CORRECT	INCORRECT	CORRECT	INCORRECT	CORRECT	INCORRECT	CORRECT	CORRECT	INCORRECT	CORRECT	CORRECT	Moderate knowledge	CORRECT	CORRECT	INCORRECT	CORRECT	CORRECT	INCORRECT	CORRECT	CORRECT	INCORRECT	CORRECT	INCORRECT	INCORRECT	INCORRECT	CORRECT	CORRECT	CORRECT	INCORRECT	CORRECT
male	20-29	Staff Pharmacist	Community pharmacies	Bachelor of Pharmacy	1- 5	25–40 hr	village	80–120 h	less than 50	less than 5	Not at all	Not at all	Not at all	Not at all	Some what	CORRECT	Yes, I know both probiotic and prebiotic	CORRECT	CORRECT	CORRECT	CORRECT	CORRECT	INCORRECT	INCORRECT	CORRECT	CORRECT	INCORRECT	CORRECT	CORRECT	CORRECT	Moderate knowledge	CORRECT	INCORRECT	INCORRECT	CORRECT	INCORRECT	INCORRECT	CORRECT	CORRECT	INCORRECT	INCORRECT	CORRECT	CORRECT	INCORRECT	INCORRECT	CORRECT	CORRECT	INCORRECT	CORRECT
female	20-29	Staff Pharmacist	Community pharmacies	Bachelor of Pharmacy	less than one year	25–40 hr	village	80–120 h	50 and more	less than 5	Not at all	Not at all	Not at all	Very much	Very much	INCORRECT	No, neither	CORRECT	CORRECT	CORRECT	CORRECT	CORRECT	INCORRECT	CORRECT	INCORRECT	CORRECT	CORRECT	CORRECT	CORRECT	CORRECT	Limited knowledge	CORRECT	INCORRECT	INCORRECT	INCORRECT	INCORRECT	INCORRECT	INCORRECT	CORRECT	INCORRECT	INCORRECT	INCORRECT	INCORRECT	INCORRECT	INCORRECT	CORRECT	CORRECT	INCORRECT	CORRECT
female	20-29	Staff Pharmacist	Community pharmacies	Bachelor of Pharmacy	less than one year	24 hr or less	city	80–120 h	less than 50	less than 5	Not at all	Not at all	Not at all	Not at all	Very much	CORRECT	Yes, only prebiotic	CORRECT	INCORRECT	INCORRECT	INCORRECT	CORRECT	INCORRECT	CORRECT	CORRECT	CORRECT	INCORRECT	INCORRECT	INCORRECT	INCORRECT	Limited knowledge	CORRECT	CORRECT	INCORRECT	INCORRECT	INCORRECT	INCORRECT	CORRECT	CORRECT	INCORRECT	INCORRECT	CORRECT	INCORRECT	INCORRECT	CORRECT	CORRECT	CORRECT	INCORRECT	INCORRECT
female	20-29	Staff Pharmacist	Community pharmacies	Pharm D	less than one year	More than 40 hr	city	80–120 h	less than 50	less than 5	Not at all	Not at all	Not at all	Very much	Very much	CORRECT	Yes, only prebiotic	CORRECT	CORRECT	CORRECT	CORRECT	CORRECT	INCORRECT	INCORRECT	INCORRECT	INCORRECT	INCORRECT	CORRECT	CORRECT	CORRECT	Limited knowledge	CORRECT	CORRECT	INCORRECT	INCORRECT	INCORRECT	INCORRECT	CORRECT	CORRECT	CORRECT	INCORRECT	CORRECT	CORRECT	INCORRECT	INCORRECT	CORRECT	INCORRECT	INCORRECT	INCORRECT
female	20-29	Staff Pharmacist	Community pharmacies	Pharm D	1- 5	25–40 hr	village	80–120 h	less than 50	less than 5	Not at all	Not at all	Very much	Very much	Very much	INCORRECT	Yes, I know both probiotic and prebiotic	CORRECT	CORRECT	CORRECT	CORRECT	CORRECT	INCORRECT	CORRECT	INCORRECT	INCORRECT	INCORRECT	INCORRECT	CORRECT	CORRECT	Moderate knowledge	CORRECT	CORRECT	CORRECT	INCORRECT	INCORRECT	CORRECT	INCORRECT	CORRECT	CORRECT	CORRECT	CORRECT	INCORRECT	INCORRECT	CORRECT	CORRECT	CORRECT	CORRECT	CORRECT
male	20-29	owner	Community pharmacies	Bachelor of Pharmacy	1- 5	More than 40 hr	village	80–120 h	less than 50	less than 5	Some what	Some what	Some what	Very much	Very much	CORRECT	Yes, I know both probiotic and prebiotic	INCORRECT	CORRECT	CORRECT	CORRECT	CORRECT	INCORRECT	INCORRECT	CORRECT	CORRECT	CORRECT	CORRECT	CORRECT	CORRECT	Good knowledge	CORRECT	CORRECT	CORRECT	CORRECT	INCORRECT	CORRECT	INCORRECT	INCORRECT	INCORRECT	INCORRECT	CORRECT	CORRECT	INCORRECT	CORRECT	CORRECT	CORRECT	CORRECT	INCORRECT
female	40-49	owner	Community pharmacies	PhD	More than 10 years	24 hr or less	city	Less than 80 h	less than 50	less than 5	Some what	Very much	Some what	Very much	Very much	CORRECT	Yes, I know both probiotic and prebiotic	CORRECT	CORRECT	CORRECT	CORRECT	CORRECT	CORRECT	CORRECT	CORRECT	INCORRECT	INCORRECT	INCORRECT	INCORRECT	CORRECT	Good knowledge	CORRECT	CORRECT	INCORRECT	CORRECT	INCORRECT	CORRECT	CORRECT	INCORRECT	CORRECT	INCORRECT	CORRECT	INCORRECT	INCORRECT	INCORRECT	CORRECT	CORRECT	INCORRECT	INCORRECT
female	20-29	Staff Pharmacist	Community pharmacies	Bachelor of Pharmacy	less than one year	24 hr or less	village	Less than 80 h	less than 50	less than 5	Not at all	Not at all	Not at all	Not at all	Very much	CORRECT	Yes, I know both probiotic and prebiotic	CORRECT	CORRECT	CORRECT	CORRECT	CORRECT	CORRECT	INCORRECT	CORRECT	INCORRECT	INCORRECT	INCORRECT	CORRECT	INCORRECT	Good knowledge	CORRECT	CORRECT	INCORRECT	CORRECT	INCORRECT	CORRECT	CORRECT	CORRECT	INCORRECT	INCORRECT	CORRECT	INCORRECT	CORRECT	CORRECT	CORRECT	CORRECT	INCORRECT	CORRECT
male	20-29	Staff Pharmacist	Community pharmacies	Bachelor of Pharmacy	1- 5	24 hr or less	city	80–120 h	less than 50	less than 5	Not at all	Some what	Not at all	Not at all	Not at all	CORRECT	Yes, only prebiotic	INCORRECT	INCORRECT	CORRECT	CORRECT	CORRECT	CORRECT	CORRECT	INCORRECT	CORRECT	INCORRECT	CORRECT	INCORRECT	INCORRECT	Moderate knowledge	CORRECT	CORRECT	CORRECT	INCORRECT	INCORRECT	CORRECT	CORRECT	INCORRECT	CORRECT	INCORRECT	CORRECT	INCORRECT	INCORRECT	CORRECT	CORRECT	CORRECT	CORRECT	CORRECT
female	20-29	Staff Pharmacist	Community pharmacies	Bachelor of Pharmacy	1- 5	25–40 hr	city	80–120 h	less than 50	less than 5	Not at all	Not at all	Not at all	Very much	Very much	INCORRECT	Yes, only prebiotic	CORRECT	INCORRECT	INCORRECT	CORRECT	CORRECT	CORRECT	CORRECT	CORRECT	INCORRECT	INCORRECT	CORRECT	CORRECT	INCORRECT	Moderate knowledge	CORRECT	CORRECT	INCORRECT	CORRECT	INCORRECT	INCORRECT	INCORRECT	INCORRECT	INCORRECT	INCORRECT	INCORRECT	INCORRECT	CORRECT	CORRECT	CORRECT	CORRECT	INCORRECT	INCORRECT
female	20-29	Staff Pharmacist	Community pharmacies	Bachelor of Pharmacy	1- 5	25–40 hr	city	80–120 h	less than 50	less than 5	Some what	Some what	Very much	Not at all	Very much	INCORRECT	Yes, only prebiotic	CORRECT	INCORRECT	CORRECT	CORRECT	CORRECT	INCORRECT	INCORRECT	INCORRECT	CORRECT	INCORRECT	INCORRECT	CORRECT	INCORRECT	Moderate knowledge	CORRECT	CORRECT	CORRECT	CORRECT	INCORRECT	INCORRECT	INCORRECT	CORRECT	INCORRECT	INCORRECT	CORRECT	CORRECT	INCORRECT	INCORRECT	INCORRECT	INCORRECT	INCORRECT	INCORRECT
female	20-29	Staff Pharmacist	Community pharmacies	Bachelor of Pharmacy	1- 5	More than 40 hr	village	80–120 h	less than 50	less than 5	Not at all	Not at all	Not at all	Not at all	Very much	CORRECT	Yes, only prebiotic	CORRECT	INCORRECT	CORRECT	CORRECT	CORRECT	INCORRECT	CORRECT	INCORRECT	INCORRECT	INCORRECT	INCORRECT	CORRECT	CORRECT	Limited knowledge	CORRECT	CORRECT	INCORRECT	CORRECT	INCORRECT	INCORRECT	INCORRECT	CORRECT	INCORRECT	INCORRECT	CORRECT	INCORRECT	INCORRECT	INCORRECT	CORRECT	CORRECT	INCORRECT	CORRECT
female	20-29	Staff Pharmacist	Community pharmacies	Bachelor of Pharmacy	1- 5	24 hr or less	city	80–120 h	50 and more	less than 5	Not at all	Some what	Not at all	Not at all	Very much	INCORRECT	Yes, only prebiotic	INCORRECT	INCORRECT	CORRECT	CORRECT	INCORRECT	INCORRECT	INCORRECT	CORRECT	CORRECT	CORRECT	CORRECT	CORRECT	CORRECT	Limited knowledge	INCORRECT	CORRECT	INCORRECT	CORRECT	INCORRECT	INCORRECT	INCORRECT	INCORRECT	CORRECT	INCORRECT	INCORRECT	INCORRECT	INCORRECT	INCORRECT	INCORRECT	INCORRECT	INCORRECT	INCORRECT
female	20-29	Staff Pharmacist	Community pharmacies	Bachelor of Pharmacy	1- 5	25–40 hr	city	80–120 h	50 and more	less than 5	Some what	Some what	Some what	Not at all	Some what	INCORRECT	Yes, I know both probiotic and prebiotic	CORRECT	CORRECT	CORRECT	CORRECT	CORRECT	INCORRECT	CORRECT	INCORRECT	INCORRECT	CORRECT	INCORRECT	CORRECT	CORRECT	Limited knowledge	CORRECT	INCORRECT	INCORRECT	CORRECT	INCORRECT	INCORRECT	INCORRECT	INCORRECT	INCORRECT	INCORRECT	CORRECT	INCORRECT	INCORRECT	INCORRECT	CORRECT	INCORRECT	INCORRECT	INCORRECT
male	30-39	Staff Pharmacist	Community pharmacies	Bachelor of Pharmacy	More than 10 years	More than 40 hr	city	80–120 h	less than 50	less than 5	Very much	Some what	Some what	Very much	Some what	CORRECT	Yes, I know both probiotic and prebiotic	CORRECT	CORRECT	CORRECT	CORRECT	CORRECT	INCORRECT	CORRECT	CORRECT	CORRECT	CORRECT	CORRECT	CORRECT	CORRECT	Moderate knowledge	CORRECT	INCORRECT	CORRECT	INCORRECT	CORRECT	CORRECT	CORRECT	CORRECT	CORRECT	CORRECT	CORRECT	CORRECT	CORRECT	CORRECT	CORRECT	CORRECT	CORRECT	CORRECT
female	20-29	Staff Pharmacist	Community pharmacies	Bachelor of Pharmacy	less than one year	24 hr or less	city	Less than 80 h	less than 50	more than 5	Not at all	Not at all	Not at all	Not at all	Some what	CORRECT	No, neither	CORRECT	CORRECT	CORRECT	INCORRECT	CORRECT	CORRECT	CORRECT	CORRECT	INCORRECT	INCORRECT	INCORRECT	INCORRECT	INCORRECT	Limited knowledge	CORRECT	CORRECT	CORRECT	CORRECT	CORRECT	CORRECT	CORRECT	INCORRECT	INCORRECT	INCORRECT	CORRECT	CORRECT	INCORRECT	CORRECT	CORRECT	CORRECT	INCORRECT	INCORRECT
male	20-29	Staff Pharmacist	Community pharmacies	Bachelor of Pharmacy	less than one year	24 hr or less	city	80–120 h	less than 50	less than 5	Some what	Some what	Some what	Not at all	Some what	CORRECT	No, neither	CORRECT	INCORRECT	CORRECT	CORRECT	CORRECT	INCORRECT	INCORRECT	CORRECT	CORRECT	CORRECT	CORRECT	CORRECT	CORRECT	Limited knowledge	CORRECT	CORRECT	INCORRECT	CORRECT	CORRECT	INCORRECT	CORRECT	CORRECT	INCORRECT	INCORRECT	CORRECT	CORRECT	CORRECT	CORRECT	CORRECT	CORRECT	INCORRECT	CORRECT
female	30-39	Staff Pharmacist	Community pharmacies	Bachelor of Pharmacy	1- 5	25–40 hr	camp	80–120 h	less than 50	less than 5	Not at all	Not at all	Not at all	Very much	Very much	INCORRECT	Yes, only prebiotic	CORRECT	INCORRECT	INCORRECT	CORRECT	CORRECT	INCORRECT	CORRECT	INCORRECT	CORRECT	INCORRECT	INCORRECT	CORRECT	CORRECT	Limited knowledge	CORRECT	CORRECT	INCORRECT	INCORRECT	INCORRECT	INCORRECT	CORRECT	CORRECT	INCORRECT	INCORRECT	CORRECT	INCORRECT	INCORRECT	INCORRECT	INCORRECT	INCORRECT	INCORRECT	INCORRECT
male	20-29	Staff Pharmacist	Community pharmacies	Bachelor of Pharmacy	1- 5	More than 40 hr	city	7 days 24/24	less than 50	less than 5	Some what	Some what	Very much	Very much	Very much	CORRECT	Yes, I know both probiotic and prebiotic	CORRECT	CORRECT	CORRECT	CORRECT	CORRECT	INCORRECT	INCORRECT	CORRECT	CORRECT	CORRECT	CORRECT	CORRECT	CORRECT	Extensive knowledge	CORRECT	CORRECT	CORRECT	INCORRECT	CORRECT	INCORRECT	CORRECT	CORRECT	INCORRECT	INCORRECT	CORRECT	CORRECT	INCORRECT	CORRECT	INCORRECT	CORRECT	INCORRECT	CORRECT
male	30-39	Staff Pharmacist	Community pharmacies	Bachelor of Pharmacy	1- 5	24 hr or less	city	7 days 24/24	50 and more	more than 5	Very much	Very much	Very much	Not at all	Not at all	INCORRECT	Yes, I know both probiotic and prebiotic	CORRECT	INCORRECT	INCORRECT	CORRECT	CORRECT	INCORRECT	CORRECT	INCORRECT	INCORRECT	INCORRECT	CORRECT	CORRECT	CORRECT	Good knowledge	CORRECT	CORRECT	CORRECT	INCORRECT	CORRECT	CORRECT	CORRECT	CORRECT	CORRECT	INCORRECT	CORRECT	INCORRECT	INCORRECT	INCORRECT	CORRECT	CORRECT	CORRECT	CORRECT
male	20-29	Staff Pharmacist	Hospital pharmacies inpatient	Bachelor of Pharmacy	1- 5	More than 40 hr	city	Less than 80 h	less than 50	less than 5	Some what	Not at all	Some what	Not at all	Some what	CORRECT	Yes, only prebiotic	CORRECT	CORRECT	CORRECT	CORRECT	CORRECT	CORRECT	CORRECT	INCORRECT	INCORRECT	INCORRECT	INCORRECT	INCORRECT	INCORRECT	Limited knowledge	CORRECT	CORRECT	INCORRECT	INCORRECT	CORRECT	CORRECT	INCORRECT	CORRECT	CORRECT	CORRECT	INCORRECT	INCORRECT	INCORRECT	INCORRECT	CORRECT	CORRECT	CORRECT	CORRECT
female	20-29	Staff Pharmacist	Community pharmacies	Bachelor of Pharmacy	less than one year	24 hr or less	village	Less than 80 h	less than 50	less than 5	Some what	Not at all	Some what	Not at all	Not at all	CORRECT	Yes, only prebiotic	CORRECT	CORRECT	CORRECT	CORRECT	CORRECT	INCORRECT	CORRECT	INCORRECT	CORRECT	CORRECT	CORRECT	INCORRECT	CORRECT	Limited knowledge	CORRECT	INCORRECT	INCORRECT	INCORRECT	INCORRECT	CORRECT	INCORRECT	INCORRECT	INCORRECT	CORRECT	INCORRECT	INCORRECT	CORRECT	INCORRECT	INCORRECT	INCORRECT	INCORRECT	CORRECT
male	20-29	Staff Pharmacist	Community pharmacies	Bachelor of Pharmacy	1- 5	25–40 hr	city	7 days 24/24	50 and more	more than 5	Not at all	Not at all	Not at all	Very much	Very much	CORRECT	Yes, only prebiotic	CORRECT	INCORRECT	CORRECT	CORRECT	CORRECT	CORRECT	CORRECT	CORRECT	CORRECT	INCORRECT	INCORRECT	INCORRECT	CORRECT	Limited knowledge	INCORRECT	INCORRECT	INCORRECT	INCORRECT	INCORRECT	INCORRECT	INCORRECT	INCORRECT	INCORRECT	INCORRECT	INCORRECT	INCORRECT	INCORRECT	INCORRECT	INCORRECT	INCORRECT	INCORRECT	INCORRECT
male	20-29	Staff Pharmacist	Community pharmacies	Bachelor of Pharmacy	less than one year	More than 40 hr	city	80–120 h	less than 50	less than 5	Not at all	Not at all	Some what	Not at all	Very much	CORRECT	Yes, only prebiotic	INCORRECT	INCORRECT	CORRECT	CORRECT	CORRECT	INCORRECT	INCORRECT	CORRECT	CORRECT	CORRECT	CORRECT	CORRECT	CORRECT	Limited knowledge	INCORRECT	INCORRECT	INCORRECT	INCORRECT	INCORRECT	INCORRECT	INCORRECT	INCORRECT	INCORRECT	INCORRECT	INCORRECT	INCORRECT	INCORRECT	INCORRECT	INCORRECT	INCORRECT	INCORRECT	INCORRECT
male	30-39	Manager	Community pharmacies	Bachelor of Pharmacy	1- 5	More than 40 hr	village	80–120 h	less than 50	less than 5	Not at all	Not at all	Not at all	Very much	Very much	CORRECT	Yes, only prebiotic	CORRECT	INCORRECT	CORRECT	CORRECT	CORRECT	INCORRECT	INCORRECT	CORRECT	CORRECT	INCORRECT	INCORRECT	CORRECT	CORRECT	Good knowledge	CORRECT	CORRECT	CORRECT	CORRECT	INCORRECT	CORRECT	CORRECT	CORRECT	CORRECT	CORRECT	CORRECT	CORRECT	INCORRECT	INCORRECT	CORRECT	CORRECT	INCORRECT	CORRECT
female	30-39	Staff Pharmacist	Community pharmacies	Master	More than 10 years	25–40 hr	city	80–120 h	less than 50	less than 5	Not at all	Not at all	Not at all	Very much	Very much	CORRECT	Yes, I know both probiotic and prebiotic	CORRECT	CORRECT	CORRECT	CORRECT	CORRECT	INCORRECT	CORRECT	INCORRECT	INCORRECT	INCORRECT	INCORRECT	CORRECT	CORRECT	Good knowledge	CORRECT	INCORRECT	CORRECT	CORRECT	INCORRECT	CORRECT	CORRECT	CORRECT	CORRECT	CORRECT	CORRECT	INCORRECT	INCORRECT	INCORRECT	CORRECT	CORRECT	INCORRECT	CORRECT
male	20-29	Staff Pharmacist	Community pharmacies	Bachelor of Pharmacy	1- 5	More than 40 hr	city	80–120 h	less than 50	more than 5	Not at all	Not at all	Not at all	Very much	Very much	CORRECT	Yes, I know both probiotic and prebiotic	CORRECT	CORRECT	CORRECT	CORRECT	CORRECT	CORRECT	CORRECT	CORRECT	CORRECT	CORRECT	CORRECT	CORRECT	CORRECT	Good knowledge	CORRECT	CORRECT	INCORRECT	CORRECT	CORRECT	CORRECT	INCORRECT	CORRECT	CORRECT	CORRECT	CORRECT	CORRECT	INCORRECT	CORRECT	CORRECT	CORRECT	CORRECT	CORRECT
male	20-29	Staff Pharmacist	Community pharmacies	Bachelor of Pharmacy	1- 5	25–40 hr	village	80–120 h	50 and more	less than 5	Not at all	Some what	Very much	Very much	Very much	CORRECT	Yes, I know both probiotic and prebiotic	CORRECT	CORRECT	CORRECT	CORRECT	CORRECT	INCORRECT	CORRECT	INCORRECT	CORRECT	INCORRECT	CORRECT	CORRECT	CORRECT	Good knowledge	CORRECT	CORRECT	CORRECT	CORRECT	CORRECT	CORRECT	CORRECT	CORRECT	INCORRECT	INCORRECT	CORRECT	INCORRECT	INCORRECT	CORRECT	CORRECT	CORRECT	INCORRECT	CORRECT
female	20-29	Staff Pharmacist	Community pharmacies	Bachelor of Pharmacy	less than one year	24 hr or less	village	80–120 h	less than 50	less than 5	Some what	Some what	Very much	Very much	Very much	INCORRECT	Yes, I know both probiotic and prebiotic	CORRECT	CORRECT	CORRECT	CORRECT	CORRECT	INCORRECT	CORRECT	INCORRECT	INCORRECT	CORRECT	CORRECT	CORRECT	CORRECT	Good knowledge	CORRECT	CORRECT	CORRECT	INCORRECT	CORRECT	CORRECT	CORRECT	CORRECT	CORRECT	CORRECT	CORRECT	CORRECT	CORRECT	CORRECT	CORRECT	CORRECT	CORRECT	CORRECT
male	20-29	Staff Pharmacist	Community pharmacies	Bachelor of Pharmacy	less than one year	25–40 hr	city	80–120 h	less than 50	less than 5	Not at all	Not at all	Some what	Very much	Very much	CORRECT	Yes, I know both probiotic and prebiotic	CORRECT	CORRECT	CORRECT	CORRECT	CORRECT	INCORRECT	CORRECT	CORRECT	CORRECT	INCORRECT	CORRECT	CORRECT	CORRECT	Good knowledge	CORRECT	CORRECT	INCORRECT	CORRECT	INCORRECT	CORRECT	CORRECT	INCORRECT	CORRECT	INCORRECT	CORRECT	INCORRECT	INCORRECT	INCORRECT	INCORRECT	INCORRECT	INCORRECT	CORRECT
female	20-29	Staff Pharmacist	Community pharmacies	Bachelor of Pharmacy	less than one year	25–40 hr	city	80–120 h	less than 50	less than 5	Some what	Not at all	Not at all	Very much	Very much	CORRECT	Yes, only prebiotic	CORRECT	CORRECT	CORRECT	CORRECT	CORRECT	CORRECT	INCORRECT	INCORRECT	INCORRECT	CORRECT	CORRECT	CORRECT	CORRECT	Moderate knowledge	CORRECT	CORRECT	INCORRECT	INCORRECT	CORRECT	INCORRECT	INCORRECT	CORRECT	INCORRECT	INCORRECT	CORRECT	INCORRECT	CORRECT	CORRECT	CORRECT	CORRECT	INCORRECT	CORRECT
male	>50	Manager	Community pharmacies	Master	More than 10 years	25–40 hr	village	80–120 h	less than 50	less than 5	Some what	Some what	Some what	Not at all	Some what	CORRECT	Yes, only prebiotic	INCORRECT	INCORRECT	CORRECT	CORRECT	CORRECT	INCORRECT	INCORRECT	CORRECT	CORRECT	CORRECT	CORRECT	CORRECT	CORRECT	Moderate knowledge	CORRECT	CORRECT	INCORRECT	CORRECT	INCORRECT	INCORRECT	CORRECT	CORRECT	INCORRECT	INCORRECT	CORRECT	CORRECT	INCORRECT	INCORRECT	INCORRECT	CORRECT	INCORRECT	CORRECT
male	20-29	Staff Pharmacist	Community pharmacies	Bachelor of Pharmacy	1- 5	25–40 hr	city	80–120 h	50 and more	less than 5	Not at all	Not at all	Some what	Not at all	Very much	CORRECT	Yes, only prebiotic	CORRECT	CORRECT	INCORRECT	CORRECT	INCORRECT	CORRECT	CORRECT	CORRECT	INCORRECT	CORRECT	INCORRECT	CORRECT	INCORRECT	Moderate knowledge	CORRECT	CORRECT	CORRECT	INCORRECT	INCORRECT	CORRECT	INCORRECT	INCORRECT	CORRECT	INCORRECT	CORRECT	INCORRECT	CORRECT	INCORRECT	CORRECT	INCORRECT	CORRECT	INCORRECT
male	20-29	Staff Pharmacist	Community pharmacies	Bachelor of Pharmacy	less than one year	25–40 hr	village	80–120 h	50 and more	less than 5	Not at all	Not at all	Not at all	Very much	Very much	INCORRECT	Yes, only prebiotic	CORRECT	INCORRECT	CORRECT	CORRECT	CORRECT	CORRECT	CORRECT	INCORRECT	INCORRECT	INCORRECT	INCORRECT	CORRECT	CORRECT	Moderate knowledge	CORRECT	CORRECT	INCORRECT	CORRECT	CORRECT	INCORRECT	INCORRECT	INCORRECT	CORRECT	INCORRECT	CORRECT	INCORRECT	INCORRECT	CORRECT	CORRECT	CORRECT	INCORRECT	CORRECT
female	20-29	Staff Pharmacist	Community pharmacies	Bachelor of Pharmacy	1- 5	25–40 hr	city	7 days 24/24	less than 50	less than 5	Not at all	Some what	Not at all	Very much	Very much	CORRECT	Yes, only prebiotic	CORRECT	CORRECT	CORRECT	CORRECT	CORRECT	INCORRECT	CORRECT	CORRECT	INCORRECT	CORRECT	CORRECT	CORRECT	CORRECT	Moderate knowledge	CORRECT	CORRECT	CORRECT	CORRECT	INCORRECT	INCORRECT	CORRECT	CORRECT	CORRECT	INCORRECT	CORRECT	INCORRECT	CORRECT	CORRECT	CORRECT	CORRECT	INCORRECT	CORRECT
male	30-39	owner	Community pharmacies	Bachelor of Pharmacy	More than 10 years	25–40 hr	village	80–120 h	50 and more	less than 5	Not at all	Not at all	Not at all	Not at all	Some what	CORRECT	Yes, only prebiotic	CORRECT	INCORRECT	CORRECT	INCORRECT	CORRECT	CORRECT	CORRECT	INCORRECT	INCORRECT	INCORRECT	INCORRECT	CORRECT	INCORRECT	Moderate knowledge	CORRECT	CORRECT	CORRECT	CORRECT	CORRECT	INCORRECT	CORRECT	CORRECT	INCORRECT	INCORRECT	CORRECT	INCORRECT	CORRECT	INCORRECT	CORRECT	CORRECT	INCORRECT	INCORRECT
female	20-29	Staff Pharmacist	Community pharmacies	Bachelor of Pharmacy	less than one year	More than 40 hr	city	Less than 80 h	50 and more	less than 5	Not at all	Not at all	Not at all	Not at all	Very much	INCORRECT	Yes, I know both probiotic and prebiotic	CORRECT	CORRECT	CORRECT	CORRECT	CORRECT	INCORRECT	CORRECT	CORRECT	CORRECT	CORRECT	CORRECT	CORRECT	CORRECT	Moderate knowledge	CORRECT	CORRECT	INCORRECT	INCORRECT	CORRECT	CORRECT	CORRECT	CORRECT	CORRECT	INCORRECT	INCORRECT	INCORRECT	CORRECT	INCORRECT	CORRECT	CORRECT	INCORRECT	CORRECT
female	30-39	Staff Pharmacist	Community pharmacies	Bachelor of Pharmacy	More than 10 years	25–40 hr	city	80–120 h	50 and more	less than 5	Not at all	Not at all	Some what	Not at all	Some what	INCORRECT	Yes, I know both probiotic and prebiotic	CORRECT	CORRECT	CORRECT	INCORRECT	CORRECT	INCORRECT	INCORRECT	INCORRECT	INCORRECT	INCORRECT	INCORRECT	CORRECT	CORRECT	Moderate knowledge	CORRECT	CORRECT	INCORRECT	CORRECT	CORRECT	CORRECT	CORRECT	CORRECT	CORRECT	CORRECT	INCORRECT	INCORRECT	INCORRECT	CORRECT	CORRECT	CORRECT	INCORRECT	CORRECT
male	20-29	Staff Pharmacist	Community pharmacies	Bachelor of Pharmacy	1- 5	More than 40 hr	city	7 days 24/24	less than 50	less than 5	Very much	Not at all	Some what	Not at all	Very much	INCORRECT	Yes, I know both probiotic and prebiotic	CORRECT	INCORRECT	CORRECT	INCORRECT	CORRECT	INCORRECT	CORRECT	CORRECT	INCORRECT	CORRECT	INCORRECT	CORRECT	CORRECT	Moderate knowledge	INCORRECT	CORRECT	INCORRECT	CORRECT	CORRECT	CORRECT	INCORRECT	CORRECT	INCORRECT	CORRECT	INCORRECT	INCORRECT	CORRECT	INCORRECT	CORRECT	CORRECT	INCORRECT	CORRECT
male	20-29	Staff Pharmacist	Community pharmacies	Bachelor of Pharmacy	1- 5	25–40 hr	city	80–120 h	less than 50	less than 5	Not at all	Not at all	Not at all	Very much	Very much	CORRECT	Yes, I know both probiotic and prebiotic	CORRECT	CORRECT	CORRECT	CORRECT	CORRECT	CORRECT	CORRECT	CORRECT	INCORRECT	INCORRECT	INCORRECT	CORRECT	CORRECT	Moderate knowledge	CORRECT	CORRECT	CORRECT	CORRECT	CORRECT	CORRECT	CORRECT	CORRECT	CORRECT	INCORRECT	CORRECT	INCORRECT	INCORRECT	CORRECT	INCORRECT	CORRECT	INCORRECT	CORRECT
female	30-39	Staff Pharmacist	Community pharmacies	Bachelor of Pharmacy	1- 5	25–40 hr	city	80–120 h	less than 50	less than 5	Not at all	Very much	Not at all	Not at all	Very much	INCORRECT	No, neither	INCORRECT	INCORRECT	CORRECT	CORRECT	INCORRECT	INCORRECT	CORRECT	INCORRECT	CORRECT	INCORRECT	INCORRECT	CORRECT	CORRECT	Limited knowledge	CORRECT	INCORRECT	CORRECT	CORRECT	INCORRECT	CORRECT	CORRECT	CORRECT	INCORRECT	CORRECT	CORRECT	INCORRECT	INCORRECT	INCORRECT	INCORRECT	INCORRECT	INCORRECT	INCORRECT
female	20-29	Staff Pharmacist	Community pharmacies	Bachelor of Pharmacy	less than one year	24 hr or less	city	Less than 80 h	less than 50	more than 5	Not at all	Not at all	Not at all	Not at all	Some what	CORRECT	No, neither	CORRECT	INCORRECT	CORRECT	CORRECT	INCORRECT	INCORRECT	CORRECT	CORRECT	INCORRECT	CORRECT	INCORRECT	CORRECT	INCORRECT	Limited knowledge	INCORRECT	INCORRECT	INCORRECT	INCORRECT	INCORRECT	INCORRECT	INCORRECT	INCORRECT	INCORRECT	INCORRECT	INCORRECT	INCORRECT	INCORRECT	INCORRECT	INCORRECT	INCORRECT	INCORRECT	INCORRECT
male	20-29	Manager	Community pharmacies	Bachelor of Pharmacy	less than one year	24 hr or less	city	Less than 80 h	less than 50	more than 5	Some what	Some what	Some what	Not at all	Some what	CORRECT	Yes, only prebiotic	CORRECT	CORRECT	CORRECT	CORRECT	INCORRECT	INCORRECT	CORRECT	CORRECT	INCORRECT	CORRECT	INCORRECT	CORRECT	INCORRECT	Limited knowledge	INCORRECT	INCORRECT	CORRECT	INCORRECT	INCORRECT	CORRECT	INCORRECT	INCORRECT	CORRECT	CORRECT	INCORRECT	INCORRECT	CORRECT	CORRECT	CORRECT	CORRECT	INCORRECT	CORRECT
female	20-29	Staff Pharmacist	Community pharmacies	Bachelor of Pharmacy	1- 5	25–40 hr	village	80–120 h	50 and more	less than 5	Not at all	Not at all	Some what	Not at all	Very much	CORRECT	Yes, only prebiotic	CORRECT	INCORRECT	CORRECT	CORRECT	CORRECT	INCORRECT	CORRECT	INCORRECT	CORRECT	INCORRECT	INCORRECT	CORRECT	CORRECT	Limited knowledge	INCORRECT	INCORRECT	CORRECT	INCORRECT	INCORRECT	CORRECT	INCORRECT	CORRECT	INCORRECT	CORRECT	INCORRECT	INCORRECT	INCORRECT	CORRECT	INCORRECT	INCORRECT	INCORRECT	INCORRECT
female	20-29	Staff Pharmacist	Community pharmacies	Bachelor of Pharmacy	1- 5	24 hr or less	city	7 days 24/24	less than 50	less than 5	Not at all	Not at all	Not at all	Not at all	Very much	INCORRECT	Yes, only prebiotic	CORRECT	INCORRECT	CORRECT	CORRECT	CORRECT	INCORRECT	CORRECT	INCORRECT	INCORRECT	INCORRECT	INCORRECT	CORRECT	INCORRECT	Limited knowledge	CORRECT	CORRECT	INCORRECT	INCORRECT	INCORRECT	INCORRECT	INCORRECT	INCORRECT	INCORRECT	INCORRECT	INCORRECT	INCORRECT	INCORRECT	INCORRECT	INCORRECT	INCORRECT	INCORRECT	INCORRECT
male	20-29	Staff Pharmacist	Community pharmacies	Bachelor of Pharmacy	1- 5	More than 40 hr	city	Less than 80 h	50 and more	less than 5	Not at all	Not at all	Some what	Not at all	Very much	INCORRECT	Yes, only prebiotic	CORRECT	INCORRECT	CORRECT	CORRECT	INCORRECT	CORRECT	CORRECT	INCORRECT	INCORRECT	INCORRECT	INCORRECT	INCORRECT	INCORRECT	Limited knowledge	CORRECT	CORRECT	CORRECT	CORRECT	CORRECT	INCORRECT	CORRECT	CORRECT	INCORRECT	INCORRECT	CORRECT	INCORRECT	INCORRECT	CORRECT	CORRECT	CORRECT	INCORRECT	CORRECT
female	20-29	Staff Pharmacist	Community pharmacies	Bachelor of Pharmacy	1- 5	24 hr or less	city	7 days 24/24	50 and more	less than 5	Very much	Very much	Very much	Not at all	Not at all	CORRECT	Yes, only prebiotic	CORRECT	CORRECT	CORRECT	CORRECT	CORRECT	CORRECT	CORRECT	CORRECT	INCORRECT	INCORRECT	CORRECT	INCORRECT	INCORRECT	Limited knowledge	CORRECT	INCORRECT	CORRECT	CORRECT	INCORRECT	CORRECT	CORRECT	INCORRECT	INCORRECT	INCORRECT	CORRECT	INCORRECT	CORRECT	CORRECT	CORRECT	CORRECT	INCORRECT	CORRECT
male	30-39	owner	Community pharmacies	Bachelor of Pharmacy	1- 5	24 hr or less	village	80–120 h	less than 50	less than 5	Some what	Not at all	Not at all	Very much	Very much	CORRECT	Yes, I know both probiotic and prebiotic	CORRECT	CORRECT	CORRECT	CORRECT	CORRECT	INCORRECT	CORRECT	INCORRECT	INCORRECT	INCORRECT	INCORRECT	CORRECT	CORRECT	Limited knowledge	INCORRECT	INCORRECT	INCORRECT	INCORRECT	INCORRECT	CORRECT	INCORRECT	INCORRECT	CORRECT	INCORRECT	INCORRECT	INCORRECT	INCORRECT	INCORRECT	INCORRECT	INCORRECT	INCORRECT	INCORRECT
female	20-29	Staff Pharmacist	Community pharmacies	Bachelor of Pharmacy	1- 5	24 hr or less	village	80–120 h	50 and more	less than 5	Not at all	Not at all	Some what	Very much	Very much	CORRECT	Yes, I know both probiotic and prebiotic	CORRECT	CORRECT	CORRECT	CORRECT	CORRECT	CORRECT	CORRECT	INCORRECT	INCORRECT	INCORRECT	INCORRECT	INCORRECT	CORRECT	Limited knowledge	CORRECT	INCORRECT	INCORRECT	CORRECT	INCORRECT	CORRECT	INCORRECT	CORRECT	INCORRECT	INCORRECT	CORRECT	CORRECT	INCORRECT	INCORRECT	CORRECT	INCORRECT	INCORRECT	CORRECT
female	20-29	Staff Pharmacist	Community pharmacies	Bachelor of Pharmacy	1- 5	25–40 hr	village	80–120 h	50 and more	more than 5	Not at all	Not at all	Not at all	Not at all	Some what	CORRECT	Yes, I know both probiotic and prebiotic	CORRECT	CORRECT	CORRECT	CORRECT	CORRECT	INCORRECT	CORRECT	CORRECT	CORRECT	INCORRECT	CORRECT	CORRECT	CORRECT	Limited knowledge	INCORRECT	INCORRECT	INCORRECT	INCORRECT	INCORRECT	CORRECT	INCORRECT	INCORRECT	INCORRECT	INCORRECT	INCORRECT	INCORRECT	INCORRECT	INCORRECT	INCORRECT	INCORRECT	INCORRECT	INCORRECT
female	20-29	Staff Pharmacist	Community pharmacies	Bachelor of Pharmacy	less than one year	24 hr or less	village	Less than 80 h	50 and more	less than 5	Very much	Very much	Very much	Very much	Some what	CORRECT	Yes, I know both probiotic and prebiotic	CORRECT	INCORRECT	CORRECT	CORRECT	CORRECT	CORRECT	CORRECT	CORRECT	CORRECT	CORRECT	INCORRECT	CORRECT	CORRECT	Limited knowledge	CORRECT	CORRECT	INCORRECT	INCORRECT	CORRECT	CORRECT	CORRECT	CORRECT	INCORRECT	CORRECT	INCORRECT	CORRECT	CORRECT	CORRECT	CORRECT	CORRECT	INCORRECT	CORRECT
female	20-29	Staff Pharmacist	Community pharmacies	Pharm D	less than one year	25–40 hr	village	7 days 24/24	50 and more	more than 5	Not at all	Some what	Some what	Not at all	Not at all	CORRECT	Yes, I know both probiotic and prebiotic	CORRECT	CORRECT	CORRECT	CORRECT	CORRECT	CORRECT	CORRECT	INCORRECT	CORRECT	INCORRECT	CORRECT	CORRECT	INCORRECT	Limited knowledge	CORRECT	CORRECT	INCORRECT	CORRECT	INCORRECT	CORRECT	CORRECT	CORRECT	INCORRECT	INCORRECT	CORRECT	CORRECT	INCORRECT	CORRECT	CORRECT	CORRECT	INCORRECT	CORRECT
male	20-29	Staff Pharmacist	Community pharmacies	Bachelor of Pharmacy	1- 5	More than 40 hr	village	80–120 h	50 and more	less than 5	Not at all	Very much	Not at all	Very much	Very much	INCORRECT	Yes, I know both probiotic and prebiotic	CORRECT	CORRECT	CORRECT	CORRECT	CORRECT	INCORRECT	CORRECT	CORRECT	INCORRECT	CORRECT	CORRECT	CORRECT	CORRECT	Good knowledge	CORRECT	INCORRECT	CORRECT	INCORRECT	INCORRECT	INCORRECT	CORRECT	CORRECT	CORRECT	INCORRECT	CORRECT	INCORRECT	INCORRECT	CORRECT	CORRECT	CORRECT	INCORRECT	CORRECT
female	30-39	Staff Pharmacist	Community pharmacies	Bachelor of Pharmacy	More than 10 years	25–40 hr	city	Less than 80 h	less than 50	less than 5	Very much	Very much	Very much	Not at all	Very much	INCORRECT	Yes, I know both probiotic and prebiotic	CORRECT	CORRECT	CORRECT	CORRECT	CORRECT	INCORRECT	CORRECT	INCORRECT	INCORRECT	INCORRECT	INCORRECT	CORRECT	CORRECT	Good knowledge	CORRECT	INCORRECT	CORRECT	INCORRECT	CORRECT	CORRECT	CORRECT	CORRECT	INCORRECT	CORRECT	CORRECT	INCORRECT	INCORRECT	INCORRECT	CORRECT	CORRECT	INCORRECT	CORRECT
male	>50	Manager	Community pharmacies	Master	More than 10 years	More than 40 hr	city	80–120 h	less than 50	more than 5	Some what	Some what	Some what	Very much	Very much	INCORRECT	Yes, I know both probiotic and prebiotic	CORRECT	INCORRECT	CORRECT	CORRECT	CORRECT	CORRECT	CORRECT	INCORRECT	INCORRECT	INCORRECT	INCORRECT	INCORRECT	INCORRECT	Good knowledge	CORRECT	CORRECT	CORRECT	INCORRECT	CORRECT	CORRECT	CORRECT	CORRECT	INCORRECT	CORRECT	CORRECT	INCORRECT	INCORRECT	INCORRECT	INCORRECT	INCORRECT	CORRECT	INCORRECT
male	40-49	owner	Community pharmacies	Bachelor of Pharmacy	More than 10 years	25–40 hr	village	80–120 h	50 and more	less than 5	Not at all	Not at all	Not at all	Very much	Very much	INCORRECT	Yes, only prebiotic	CORRECT	INCORRECT	INCORRECT	CORRECT	CORRECT	INCORRECT	CORRECT	INCORRECT	INCORRECT	INCORRECT	INCORRECT	CORRECT	CORRECT	Moderate knowledge	CORRECT	CORRECT	CORRECT	INCORRECT	CORRECT	INCORRECT	CORRECT	CORRECT	INCORRECT	INCORRECT	CORRECT	INCORRECT	CORRECT	INCORRECT	CORRECT	CORRECT	INCORRECT	CORRECT
female	20-29	Staff Pharmacist	Community pharmacies	Bachelor of Pharmacy	less than one year	24 hr or less	village	7 days 24/24	less than 50	less than 5	Not at all	Not at all	Very much	Not at all	Very much	CORRECT	Yes, only prebiotic	CORRECT	CORRECT	CORRECT	CORRECT	CORRECT	INCORRECT	INCORRECT	CORRECT	CORRECT	CORRECT	CORRECT	CORRECT	CORRECT	Moderate knowledge	INCORRECT	INCORRECT	INCORRECT	INCORRECT	INCORRECT	INCORRECT	INCORRECT	INCORRECT	INCORRECT	INCORRECT	INCORRECT	INCORRECT	CORRECT	CORRECT	CORRECT	INCORRECT	INCORRECT	INCORRECT
male	20-29	Staff Pharmacist	Community pharmacies	Bachelor of Pharmacy	1- 5	25–40 hr	city	Less than 80 h	50 and more	less than 5	Very much	Some what	Very much	Not at all	Very much	INCORRECT	Yes, I know both probiotic and prebiotic	CORRECT	CORRECT	CORRECT	INCORRECT	CORRECT	INCORRECT	CORRECT	INCORRECT	INCORRECT	INCORRECT	INCORRECT	CORRECT	CORRECT	Moderate knowledge	CORRECT	CORRECT	INCORRECT	CORRECT	CORRECT	CORRECT	CORRECT	CORRECT	CORRECT	INCORRECT	CORRECT	INCORRECT	INCORRECT	INCORRECT	INCORRECT	INCORRECT	INCORRECT	INCORRECT
female	20-29	Staff Pharmacist	Community pharmacies	Bachelor of Pharmacy	1- 5	25–40 hr	city	Less than 80 h	50 and more	less than 5	Some what	Some what	Some what	Not at all	Some what	INCORRECT	Yes, I know both probiotic and prebiotic	CORRECT	INCORRECT	CORRECT	CORRECT	CORRECT	INCORRECT	CORRECT	INCORRECT	CORRECT	INCORRECT	INCORRECT	CORRECT	CORRECT	Moderate knowledge	INCORRECT	INCORRECT	INCORRECT	INCORRECT	INCORRECT	INCORRECT	INCORRECT	INCORRECT	INCORRECT	INCORRECT	INCORRECT	INCORRECT	CORRECT	CORRECT	CORRECT	INCORRECT	INCORRECT	INCORRECT
female	30-39	Staff Pharmacist	Community pharmacies	Master	1- 5	24 hr or less	city	7 days 24/24	50 and more	less than 5	Some what	Some what	Not at all	Not at all	Not at all	CORRECT	Yes, only prebiotic	CORRECT	CORRECT	CORRECT	INCORRECT	CORRECT	INCORRECT	CORRECT	INCORRECT	INCORRECT	INCORRECT	INCORRECT	CORRECT	CORRECT	Limited knowledge	CORRECT	CORRECT	CORRECT	INCORRECT	INCORRECT	INCORRECT	CORRECT	CORRECT	INCORRECT	INCORRECT	INCORRECT	INCORRECT	INCORRECT	INCORRECT	INCORRECT	INCORRECT	INCORRECT	INCORRECT
female	20-29	Staff Pharmacist	Community pharmacies	Bachelor of Pharmacy	less than one year	25–40 hr	city	80–120 h	less than 50	less than 5	Very much	Very much	Very much	Not at all	Very much	CORRECT	Yes, I know both probiotic and prebiotic	CORRECT	CORRECT	CORRECT	CORRECT	CORRECT	INCORRECT	CORRECT	INCORRECT	INCORRECT	INCORRECT	INCORRECT	INCORRECT	CORRECT	Limited knowledge	CORRECT	CORRECT	CORRECT	INCORRECT	INCORRECT	INCORRECT	CORRECT	CORRECT	CORRECT	INCORRECT	INCORRECT	INCORRECT	INCORRECT	CORRECT	CORRECT	CORRECT	INCORRECT	CORRECT
male	20-29	Staff Pharmacist	Community pharmacies	Bachelor of Pharmacy	1- 5	25–40 hr	city	80–120 h	50 and more	less than 5	Some what	Some what	Not at all	Very much	Very much	INCORRECT	Yes, I know both probiotic and prebiotic	INCORRECT	INCORRECT	CORRECT	CORRECT	CORRECT	INCORRECT	CORRECT	INCORRECT	CORRECT	INCORRECT	INCORRECT	CORRECT	CORRECT	Limited knowledge	INCORRECT	INCORRECT	INCORRECT	INCORRECT	INCORRECT	CORRECT	INCORRECT	CORRECT	CORRECT	INCORRECT	INCORRECT	INCORRECT	INCORRECT	INCORRECT	INCORRECT	INCORRECT	INCORRECT	INCORRECT
female	20-29	Staff Pharmacist	Community pharmacies	Bachelor of Pharmacy	1- 5	25–40 hr	city	80–120 h	less than 50	less than 5	Very much	Very much	Very much	Not at all	Some what	CORRECT	Yes, only prebiotic	CORRECT	CORRECT	CORRECT	CORRECT	CORRECT	INCORRECT	CORRECT	CORRECT	INCORRECT	INCORRECT	CORRECT	CORRECT	CORRECT	Good knowledge	CORRECT	INCORRECT	INCORRECT	CORRECT	CORRECT	CORRECT	CORRECT	CORRECT	CORRECT	INCORRECT	INCORRECT	INCORRECT	INCORRECT	INCORRECT	CORRECT	CORRECT	INCORRECT	CORRECT
female	40-49	owner	Community pharmacies	Bachelor of Pharmacy	More than 10 years	25–40 hr	city	Less than 80 h	less than 50	less than 5	Not at all	Not at all	Some what	Not at all	Very much	CORRECT	Yes, I know both probiotic and prebiotic	CORRECT	CORRECT	CORRECT	INCORRECT	CORRECT	INCORRECT	CORRECT	CORRECT	INCORRECT	INCORRECT	INCORRECT	CORRECT	INCORRECT	Good knowledge	CORRECT	CORRECT	CORRECT	INCORRECT	CORRECT	INCORRECT	CORRECT	CORRECT	INCORRECT	INCORRECT	INCORRECT	CORRECT	INCORRECT	INCORRECT	CORRECT	INCORRECT	INCORRECT	CORRECT
female	30-39	Manager	Community pharmacies	Master	1- 5	25–40 hr	city	Less than 80 h	less than 50	less than 5	Very much	Very much	Very much	Not at all	Very much	CORRECT	Yes, only prebiotic	CORRECT	CORRECT	INCORRECT	INCORRECT	CORRECT	INCORRECT	CORRECT	INCORRECT	INCORRECT	INCORRECT	INCORRECT	INCORRECT	INCORRECT	Moderate knowledge	CORRECT	INCORRECT	CORRECT	INCORRECT	INCORRECT	INCORRECT	CORRECT	INCORRECT	INCORRECT	CORRECT	CORRECT	INCORRECT	INCORRECT	INCORRECT	INCORRECT	INCORRECT	INCORRECT	INCORRECT
female	20-29	Staff Pharmacist	Community pharmacies	Bachelor of Pharmacy	less than one year	24 hr or less	camp	80–120 h	less than 50	less than 5	Some what	Some what	Some what	Not at all	Some what	CORRECT	Yes, only prebiotic	CORRECT	INCORRECT	CORRECT	CORRECT	CORRECT	INCORRECT	CORRECT	CORRECT	CORRECT	CORRECT	CORRECT	CORRECT	CORRECT	Moderate knowledge	CORRECT	CORRECT	CORRECT	INCORRECT	CORRECT	CORRECT	CORRECT	CORRECT	CORRECT	CORRECT	CORRECT	CORRECT	CORRECT	CORRECT	CORRECT	CORRECT	CORRECT	CORRECT
female	20-29	Staff Pharmacist	Community pharmacies	Bachelor of Pharmacy	1- 5	25–40 hr	city	80–120 h	less than 50	more than 5	Not at all	Not at all	Some what	Very much	Very much	CORRECT	Yes, only prebiotic	CORRECT	INCORRECT	CORRECT	INCORRECT	CORRECT	INCORRECT	CORRECT	INCORRECT	CORRECT	INCORRECT	INCORRECT	CORRECT	CORRECT	Moderate knowledge	CORRECT	CORRECT	INCORRECT	INCORRECT	INCORRECT	INCORRECT	CORRECT	CORRECT	INCORRECT	INCORRECT	CORRECT	CORRECT	INCORRECT	INCORRECT	INCORRECT	INCORRECT	INCORRECT	INCORRECT
female	20-29	Staff Pharmacist	Community pharmacies	Bachelor of Pharmacy	1- 5	24 hr or less	city	80–120 h	less than 50	less than 5	Very much	Very much	Very much	Not at all	Some what	CORRECT	Yes, only prebiotic	CORRECT	INCORRECT	CORRECT	CORRECT	CORRECT	INCORRECT	CORRECT	INCORRECT	INCORRECT	INCORRECT	INCORRECT	CORRECT	CORRECT	Moderate knowledge	CORRECT	CORRECT	CORRECT	INCORRECT	INCORRECT	INCORRECT	CORRECT	CORRECT	CORRECT	INCORRECT	CORRECT	CORRECT	INCORRECT	INCORRECT	INCORRECT	INCORRECT	INCORRECT	INCORRECT
female	30-39	Staff Pharmacist	Community pharmacies	Bachelor of Pharmacy	1- 5	More than 40 hr	village	80–120 h	50 and more	less than 5	Not at all	Not at all	Not at all	Very much	Very much	INCORRECT	Yes, I know both probiotic and prebiotic	CORRECT	CORRECT	CORRECT	CORRECT	CORRECT	INCORRECT	CORRECT	CORRECT	CORRECT	INCORRECT	INCORRECT	CORRECT	CORRECT	Moderate knowledge	CORRECT	CORRECT	INCORRECT	INCORRECT	CORRECT	CORRECT	CORRECT	CORRECT	INCORRECT	CORRECT	CORRECT	CORRECT	INCORRECT	CORRECT	CORRECT	CORRECT	INCORRECT	CORRECT
male	20-29	Staff Pharmacist	Community pharmacies	Bachelor of Pharmacy	1- 5	More than 40 hr	village	80–120 h	less than 50	less than 5	Not at all	Not at all	Not at all	Very much	Very much	INCORRECT	Yes, I know both probiotic and prebiotic	CORRECT	CORRECT	CORRECT	INCORRECT	CORRECT	CORRECT	CORRECT	CORRECT	CORRECT	CORRECT	INCORRECT	CORRECT	INCORRECT	Moderate knowledge	CORRECT	INCORRECT	CORRECT	CORRECT	CORRECT	INCORRECT	INCORRECT	INCORRECT	INCORRECT	INCORRECT	CORRECT	INCORRECT	INCORRECT	INCORRECT	CORRECT	CORRECT	INCORRECT	INCORRECT
female	20-29	Staff Pharmacist	Community pharmacies	Bachelor of Pharmacy	less than one year	25–40 hr	city	80–120 h	less than 50	more than 5	Some what	Some what	Very much	Very much	Very much	CORRECT	Yes, I know both probiotic and prebiotic	CORRECT	CORRECT	CORRECT	CORRECT	CORRECT	CORRECT	CORRECT	CORRECT	CORRECT	CORRECT	CORRECT	INCORRECT	INCORRECT	Moderate knowledge	CORRECT	CORRECT	CORRECT	INCORRECT	CORRECT	CORRECT	CORRECT	CORRECT	CORRECT	CORRECT	CORRECT	CORRECT	CORRECT	CORRECT	CORRECT	CORRECT	CORRECT	CORRECT
female	20-29	Staff Pharmacist	Community pharmacies	Bachelor of Pharmacy	less than one year	24 hr or less	city	80–120 h	less than 50	less than 5	Very much	Some what	Very much	Not at all	Some what	CORRECT	Yes, I know both probiotic and prebiotic	CORRECT	CORRECT	CORRECT	CORRECT	CORRECT	INCORRECT	INCORRECT	CORRECT	CORRECT	INCORRECT	INCORRECT	INCORRECT	INCORRECT	Moderate knowledge	CORRECT	CORRECT	CORRECT	INCORRECT	CORRECT	CORRECT	CORRECT	CORRECT	CORRECT	CORRECT	CORRECT	CORRECT	CORRECT	CORRECT	CORRECT	CORRECT	CORRECT	CORRECT
male	20-29	Staff Pharmacist	Community pharmacies	Bachelor of Pharmacy	1- 5	More than 40 hr	city	80–120 h	50 and more	less than 5	Not at all	Not at all	Not at all	Very much	Very much	CORRECT	Yes, I know both probiotic and prebiotic	CORRECT	CORRECT	CORRECT	INCORRECT	CORRECT	INCORRECT	INCORRECT	INCORRECT	INCORRECT	INCORRECT	INCORRECT	INCORRECT	INCORRECT	Moderate knowledge	CORRECT	INCORRECT	INCORRECT	INCORRECT	CORRECT	CORRECT	CORRECT	CORRECT	INCORRECT	INCORRECT	INCORRECT	INCORRECT	INCORRECT	INCORRECT	CORRECT	CORRECT	INCORRECT	CORRECT
female	30-39	Manager	Community pharmacies	Bachelor of Pharmacy	More than 10 years	More than 40 hr	city	7 days 24/24	50 and more	less than 5	Some what	Some what	Some what	Not at all	Very much	CORRECT	Yes, only prebiotic	INCORRECT	CORRECT	CORRECT	CORRECT	CORRECT	INCORRECT	CORRECT	INCORRECT	INCORRECT	INCORRECT	INCORRECT	CORRECT	INCORRECT	Limited knowledge	INCORRECT	CORRECT	CORRECT	INCORRECT	INCORRECT	INCORRECT	CORRECT	CORRECT	INCORRECT	INCORRECT	INCORRECT	INCORRECT	INCORRECT	INCORRECT	INCORRECT	INCORRECT	INCORRECT	INCORRECT
female	20-29	Staff Pharmacist	Hospital pharmacies inpatient	Pharm D	1- 5	More than 40 hr	city	80–120 h	less than 50	less than 5	Not at all	Not at all	Not at all	Very much	Very much	INCORRECT	Yes, only prebiotic	CORRECT	INCORRECT	INCORRECT	CORRECT	CORRECT	INCORRECT	CORRECT	INCORRECT	INCORRECT	INCORRECT	INCORRECT	CORRECT	CORRECT	Limited knowledge	INCORRECT	INCORRECT	INCORRECT	INCORRECT	INCORRECT	CORRECT	INCORRECT	INCORRECT	CORRECT	CORRECT	INCORRECT	INCORRECT	INCORRECT	INCORRECT	INCORRECT	INCORRECT	INCORRECT	INCORRECT
female	20-29	Staff Pharmacist	Community pharmacies	Bachelor of Pharmacy	1- 5	25–40 hr	city	80–120 h	less than 50	less than 5	Some what	Not at all	Some what	Not at all	Very much	CORRECT	Yes, only prebiotic	CORRECT	CORRECT	CORRECT	CORRECT	CORRECT	INCORRECT	CORRECT	CORRECT	INCORRECT	CORRECT	CORRECT	CORRECT	CORRECT	Limited knowledge	CORRECT	CORRECT	CORRECT	INCORRECT	CORRECT	CORRECT	CORRECT	CORRECT	CORRECT	INCORRECT	CORRECT	INCORRECT	CORRECT	CORRECT	CORRECT	CORRECT	CORRECT	CORRECT
male	20-29	Staff Pharmacist	Community pharmacies	Bachelor of Pharmacy	1- 5	More than 40 hr	village	80–120 h	less than 50	less than 5	Some what	Some what	Some what	Not at all	Some what	CORRECT	Yes, only prebiotic	CORRECT	CORRECT	CORRECT	CORRECT	CORRECT	INCORRECT	CORRECT	CORRECT	CORRECT	INCORRECT	CORRECT	INCORRECT	CORRECT	Limited knowledge	CORRECT	CORRECT	INCORRECT	INCORRECT	INCORRECT	INCORRECT	INCORRECT	INCORRECT	INCORRECT	INCORRECT	INCORRECT	INCORRECT	INCORRECT	CORRECT	CORRECT	INCORRECT	INCORRECT	CORRECT
female	20-29	Staff Pharmacist	Community pharmacies	Bachelor of Pharmacy	less than one year	24 hr or less	village	80–120 h	50 and more	less than 5	Some what	Not at all	Not at all	Not at all	Not at all	CORRECT	Yes, only prebiotic	CORRECT	CORRECT	CORRECT	CORRECT	CORRECT	INCORRECT	CORRECT	CORRECT	CORRECT	CORRECT	CORRECT	INCORRECT	CORRECT	Limited knowledge	INCORRECT	INCORRECT	CORRECT	INCORRECT	INCORRECT	CORRECT	INCORRECT	INCORRECT	INCORRECT	INCORRECT	CORRECT	CORRECT	INCORRECT	INCORRECT	INCORRECT	INCORRECT	INCORRECT	INCORRECT
female	20-29	Staff Pharmacist	Community pharmacies	Bachelor of Pharmacy	1- 5	25–40 hr	city	Less than 80 h	less than 50	less than 5	Very much	Very much	Very much	Not at all	Some what	CORRECT	Yes, I know both probiotic and prebiotic	CORRECT	CORRECT	CORRECT	CORRECT	CORRECT	INCORRECT	CORRECT	CORRECT	INCORRECT	CORRECT	CORRECT	CORRECT	CORRECT	Limited knowledge	CORRECT	CORRECT	CORRECT	INCORRECT	INCORRECT	CORRECT	CORRECT	CORRECT	INCORRECT	INCORRECT	INCORRECT	CORRECT	CORRECT	INCORRECT	CORRECT	CORRECT	INCORRECT	INCORRECT
female	20-29	Staff Pharmacist	Community pharmacies	Bachelor of Pharmacy	less than one year	24 hr or less	village	Less than 80 h	less than 50	less than 5	Not at all	Some what	Some what	Not at all	Very much	CORRECT	Yes, I know both probiotic and prebiotic	CORRECT	CORRECT	CORRECT	CORRECT	CORRECT	INCORRECT	INCORRECT	INCORRECT	CORRECT	INCORRECT	INCORRECT	CORRECT	CORRECT	Limited knowledge	CORRECT	CORRECT	INCORRECT	INCORRECT	INCORRECT	CORRECT	CORRECT	CORRECT	CORRECT	INCORRECT	INCORRECT	INCORRECT	INCORRECT	CORRECT	CORRECT	CORRECT	INCORRECT	CORRECT
female	20-29	Staff Pharmacist	Community pharmacies	Bachelor of Pharmacy	less than one year	25–40 hr	city	80–120 h	less than 50	less than 5	Not at all	Some what	Some what	Not at all	Not at all	CORRECT	Yes, I know both probiotic and prebiotic	CORRECT	CORRECT	CORRECT	CORRECT	CORRECT	INCORRECT	CORRECT	INCORRECT	CORRECT	INCORRECT	INCORRECT	CORRECT	CORRECT	Limited knowledge	CORRECT	CORRECT	INCORRECT	CORRECT	INCORRECT	INCORRECT	CORRECT	CORRECT	INCORRECT	INCORRECT	CORRECT	CORRECT	CORRECT	INCORRECT	CORRECT	CORRECT	INCORRECT	CORRECT
male	30-39	Staff Pharmacist	Community pharmacies	Bachelor of Pharmacy	1- 5	More than 40 hr	city	80–120 h	less than 50	less than 5	Very much	Very much	Very much	Not at all	Some what	CORRECT	Yes, only prebiotic	CORRECT	CORRECT	CORRECT	INCORRECT	CORRECT	INCORRECT	CORRECT	INCORRECT	INCORRECT	INCORRECT	INCORRECT	CORRECT	CORRECT	Extensive knowledge	CORRECT	CORRECT	INCORRECT	INCORRECT	INCORRECT	INCORRECT	CORRECT	CORRECT	CORRECT	INCORRECT	CORRECT	INCORRECT	INCORRECT	INCORRECT	CORRECT	CORRECT	INCORRECT	CORRECT
female	20-29	Staff Pharmacist	Community pharmacies	Bachelor of Pharmacy	1- 5	25–40 hr	city	80–120 h	50 and more	less than 5	Very much	Very much	Very much	Very much	Very much	CORRECT	Yes, only prebiotic	CORRECT	CORRECT	CORRECT	CORRECT	CORRECT	CORRECT	CORRECT	INCORRECT	CORRECT	INCORRECT	CORRECT	CORRECT	INCORRECT	Good knowledge	INCORRECT	CORRECT	CORRECT	CORRECT	CORRECT	CORRECT	CORRECT	INCORRECT	INCORRECT	INCORRECT	CORRECT	INCORRECT	INCORRECT	CORRECT	INCORRECT	INCORRECT	INCORRECT	INCORRECT
female	20-29	Staff Pharmacist	Community pharmacies	Bachelor of Pharmacy	1- 5	25–40 hr	city	80–120 h	less than 50	less than 5	Very much	Very much	Very much	Very much	Very much	INCORRECT	Yes, I know both probiotic and prebiotic	CORRECT	CORRECT	CORRECT	CORRECT	CORRECT	INCORRECT	CORRECT	CORRECT	CORRECT	CORRECT	INCORRECT	INCORRECT	CORRECT	Good knowledge	CORRECT	CORRECT	CORRECT	CORRECT	INCORRECT	CORRECT	CORRECT	CORRECT	CORRECT	CORRECT	CORRECT	CORRECT	CORRECT	CORRECT	CORRECT	CORRECT	INCORRECT	CORRECT
male	30-39	owner	Community pharmacies	PhD	More than 10 years	25–40 hr	city	7 days 24/24	less than 50	less than 5	Some what	Not at all	Some what	Not at all	Some what	INCORRECT	Yes, I know both probiotic and prebiotic	CORRECT	CORRECT	CORRECT	CORRECT	CORRECT	INCORRECT	INCORRECT	CORRECT	CORRECT	CORRECT	CORRECT	CORRECT	CORRECT	Good knowledge	CORRECT	CORRECT	CORRECT	CORRECT	CORRECT	CORRECT	CORRECT	CORRECT	INCORRECT	INCORRECT	CORRECT	INCORRECT	INCORRECT	INCORRECT	INCORRECT	INCORRECT	INCORRECT	INCORRECT
male	20-29	Staff Pharmacist	Community pharmacies	Bachelor of Pharmacy	1- 5	More than 40 hr	village	80–120 h	less than 50	less than 5	Not at all	Some what	Very much	Very much	Very much	CORRECT	Yes, I know both probiotic and prebiotic	CORRECT	CORRECT	CORRECT	CORRECT	CORRECT	INCORRECT	CORRECT	INCORRECT	CORRECT	INCORRECT	CORRECT	CORRECT	CORRECT	Good knowledge	CORRECT	CORRECT	CORRECT	CORRECT	CORRECT	CORRECT	CORRECT	CORRECT	INCORRECT	INCORRECT	CORRECT	INCORRECT	INCORRECT	CORRECT	CORRECT	CORRECT	INCORRECT	CORRECT
female	30-39	Staff Pharmacist	Community pharmacies	Bachelor of Pharmacy	More than 10 years	25–40 hr	city	80–120 h	less than 50	less than 5	Very much	Very much	Very much	Not at all	Very much	CORRECT	Yes, I know both probiotic and prebiotic	CORRECT	CORRECT	CORRECT	CORRECT	CORRECT	INCORRECT	CORRECT	INCORRECT	INCORRECT	INCORRECT	CORRECT	CORRECT	CORRECT	Good knowledge	CORRECT	CORRECT	CORRECT	INCORRECT	CORRECT	CORRECT	CORRECT	CORRECT	CORRECT	INCORRECT	CORRECT	INCORRECT	CORRECT	CORRECT	CORRECT	CORRECT	INCORRECT	CORRECT
male	40-49	Staff Pharmacist	Community pharmacies	Bachelor of Pharmacy	More than 10 years	More than 40 hr	city	80–120 h	less than 50	more than 5	Very much	Very much	Very much	Not at all	Very much	INCORRECT	Yes, I know both probiotic and prebiotic	INCORRECT	INCORRECT	INCORRECT	CORRECT	CORRECT	INCORRECT	INCORRECT	CORRECT	CORRECT	CORRECT	CORRECT	CORRECT	CORRECT	Good knowledge	CORRECT	CORRECT	CORRECT	CORRECT	CORRECT	CORRECT	CORRECT	CORRECT	CORRECT	CORRECT	CORRECT	CORRECT	INCORRECT	CORRECT	CORRECT	CORRECT	INCORRECT	CORRECT
male	20-29	Staff Pharmacist	Community pharmacies	Bachelor of Pharmacy	1- 5	25–40 hr	city	80–120 h	50 and more	less than 5	Not at all	Not at all	Some what	Very much	Very much	CORRECT	Yes, I know both probiotic and prebiotic	CORRECT	CORRECT	CORRECT	CORRECT	CORRECT	CORRECT	CORRECT	INCORRECT	CORRECT	CORRECT	INCORRECT	CORRECT	CORRECT	Good knowledge	CORRECT	CORRECT	CORRECT	CORRECT	CORRECT	INCORRECT	CORRECT	CORRECT	INCORRECT	CORRECT	CORRECT	INCORRECT	CORRECT	CORRECT	CORRECT	CORRECT	INCORRECT	CORRECT
male	20-29	owner	Community pharmacies	Bachelor of Pharmacy	1- 5	More than 40 hr	city	80–120 h	less than 50	less than 5	Not at all	Not at all	Some what	Very much	Very much	CORRECT	Yes, I know both probiotic and prebiotic	CORRECT	CORRECT	CORRECT	CORRECT	CORRECT	CORRECT	CORRECT	INCORRECT	INCORRECT	CORRECT	CORRECT	CORRECT	CORRECT	Good knowledge	CORRECT	CORRECT	CORRECT	CORRECT	CORRECT	CORRECT	CORRECT	CORRECT	CORRECT	CORRECT	CORRECT	CORRECT	INCORRECT	CORRECT	INCORRECT	CORRECT	INCORRECT	CORRECT
male	20-29	owner	Community pharmacies	Bachelor of Pharmacy	1- 5	More than 40 hr	city	80–120 h	less than 50	less than 5	Not at all	Not at all	Some what	Very much	Very much	CORRECT	Yes, I know both probiotic and prebiotic	CORRECT	CORRECT	CORRECT	CORRECT	CORRECT	CORRECT	CORRECT	INCORRECT	INCORRECT	INCORRECT	INCORRECT	INCORRECT	CORRECT	Good knowledge	CORRECT	CORRECT	CORRECT	CORRECT	CORRECT	CORRECT	CORRECT	CORRECT	CORRECT	INCORRECT	CORRECT	CORRECT	CORRECT	CORRECT	INCORRECT	CORRECT	INCORRECT	CORRECT
male	20-29	Staff Pharmacist	Community pharmacies	Bachelor of Pharmacy	1- 5	25–40 hr	city	80–120 h	less than 50	less than 5	Not at all	Not at all	Some what	Not at all	Very much	INCORRECT	Yes, I know both probiotic and prebiotic	CORRECT	INCORRECT	CORRECT	INCORRECT	CORRECT	CORRECT	CORRECT	CORRECT	INCORRECT	INCORRECT	INCORRECT	CORRECT	CORRECT	Good knowledge	CORRECT	INCORRECT	CORRECT	CORRECT	CORRECT	INCORRECT	CORRECT	CORRECT	INCORRECT	INCORRECT	CORRECT	INCORRECT	INCORRECT	CORRECT	CORRECT	CORRECT	INCORRECT	INCORRECT
female	20-29	Staff Pharmacist	Community pharmacies	Bachelor of Pharmacy	1- 5	25–40 hr	camp	80–120 h	less than 50	less than 5	Some what	Very much	Some what	Very much	Very much	CORRECT	Yes, I know both probiotic and prebiotic	CORRECT	CORRECT	CORRECT	CORRECT	CORRECT	CORRECT	CORRECT	INCORRECT	INCORRECT	INCORRECT	INCORRECT	CORRECT	INCORRECT	Good knowledge	CORRECT	INCORRECT	INCORRECT	CORRECT	INCORRECT	INCORRECT	INCORRECT	INCORRECT	INCORRECT	INCORRECT	INCORRECT	INCORRECT	INCORRECT	INCORRECT	INCORRECT	INCORRECT	INCORRECT	INCORRECT
male	>50	owner	Community pharmacies	Bachelor of Pharmacy	More than 10 years	More than 40 hr	city	80–120 h	less than 50	less than 5	Not at all	Not at all	Some what	Very much	Very much	CORRECT	Yes, only prebiotic	CORRECT	INCORRECT	CORRECT	CORRECT	CORRECT	INCORRECT	CORRECT	INCORRECT	CORRECT	INCORRECT	INCORRECT	CORRECT	CORRECT	Moderate knowledge	CORRECT	CORRECT	CORRECT	CORRECT	CORRECT	INCORRECT	CORRECT	CORRECT	INCORRECT	CORRECT	CORRECT	INCORRECT	INCORRECT	CORRECT	CORRECT	CORRECT	CORRECT	CORRECT
female	20-29	Staff Pharmacist	Community pharmacies	Bachelor of Pharmacy	less than one year	24 hr or less	city	Less than 80 h	less than 50	less than 5	Some what	Some what	Some what	Very much	Very much	CORRECT	Yes, only prebiotic	CORRECT	CORRECT	CORRECT	CORRECT	CORRECT	INCORRECT	CORRECT	CORRECT	INCORRECT	CORRECT	INCORRECT	INCORRECT	INCORRECT	Moderate knowledge	CORRECT	CORRECT	CORRECT	CORRECT	CORRECT	CORRECT	CORRECT	INCORRECT	CORRECT	INCORRECT	CORRECT	INCORRECT	CORRECT	CORRECT	CORRECT	INCORRECT	INCORRECT	INCORRECT
female	20-29	Staff Pharmacist	Community pharmacies	Bachelor of Pharmacy	less than one year	More than 40 hr	village	7 days 24/24	less than 50	less than 5	Not at all	Not at all	Very much	Not at all	Very much	CORRECT	Yes, only prebiotic	CORRECT	CORRECT	INCORRECT	INCORRECT	CORRECT	INCORRECT	INCORRECT	CORRECT	INCORRECT	INCORRECT	INCORRECT	CORRECT	CORRECT	Moderate knowledge	CORRECT	CORRECT	INCORRECT	CORRECT	INCORRECT	INCORRECT	CORRECT	CORRECT	INCORRECT	INCORRECT	CORRECT	CORRECT	INCORRECT	INCORRECT	CORRECT	CORRECT	CORRECT	CORRECT
female	20-29	Staff Pharmacist	Community pharmacies	Bachelor of Pharmacy	1- 5	25–40 hr	city	80–120 h	less than 50	less than 5	Some what	Not at all	Not at all	Not at all	Very much	INCORRECT	Yes, only prebiotic	CORRECT	CORRECT	CORRECT	CORRECT	CORRECT	INCORRECT	CORRECT	INCORRECT	INCORRECT	INCORRECT	INCORRECT	CORRECT	CORRECT	Moderate knowledge	CORRECT	CORRECT	CORRECT	CORRECT	INCORRECT	INCORRECT	INCORRECT	CORRECT	INCORRECT	INCORRECT	CORRECT	INCORRECT	CORRECT	CORRECT	CORRECT	CORRECT	INCORRECT	CORRECT
male	20-29	Staff Pharmacist	Community pharmacies	Bachelor of Pharmacy	less than one year	More than 40 hr	city	80–120 h	50 and more	less than 5	Not at all	Not at all	Some what	Not at all	Very much	CORRECT	Yes, only prebiotic	CORRECT	CORRECT	INCORRECT	INCORRECT	CORRECT	INCORRECT	INCORRECT	CORRECT	CORRECT	INCORRECT	INCORRECT	CORRECT	CORRECT	Moderate knowledge	CORRECT	INCORRECT	INCORRECT	CORRECT	INCORRECT	CORRECT	CORRECT	CORRECT	CORRECT	INCORRECT	CORRECT	CORRECT	INCORRECT	INCORRECT	INCORRECT	INCORRECT	INCORRECT	INCORRECT
male	20-29	owner	Community pharmacies	Bachelor of Pharmacy	1- 5	25–40 hr	village	80–120 h	50 and more	less than 5	Some what	Some what	Some what	Very much	Very much	CORRECT	Yes, only prebiotic	CORRECT	CORRECT	CORRECT	INCORRECT	CORRECT	INCORRECT	CORRECT	INCORRECT	CORRECT	INCORRECT	CORRECT	CORRECT	CORRECT	Moderate knowledge	CORRECT	CORRECT	INCORRECT	CORRECT	CORRECT	CORRECT	CORRECT	CORRECT	INCORRECT	INCORRECT	CORRECT	CORRECT	INCORRECT	CORRECT	CORRECT	CORRECT	CORRECT	CORRECT
male	20-29	Staff Pharmacist	Community pharmacies	Bachelor of Pharmacy	less than one year	25–40 hr	city	80–120 h	less than 50	more than 5	Not at all	Not at all	Some what	Very much	Very much	INCORRECT	Yes, only prebiotic	CORRECT	INCORRECT	INCORRECT	CORRECT	CORRECT	INCORRECT	CORRECT	INCORRECT	INCORRECT	CORRECT	CORRECT	CORRECT	INCORRECT	Moderate knowledge	CORRECT	INCORRECT	INCORRECT	CORRECT	INCORRECT	CORRECT	CORRECT	CORRECT	INCORRECT	CORRECT	CORRECT	INCORRECT	INCORRECT	INCORRECT	CORRECT	CORRECT	INCORRECT	CORRECT
female	20-29	Staff Pharmacist	Community pharmacies	Bachelor of Pharmacy	1- 5	25–40 hr	village	80–120 h	less than 50	less than 5	Not at all	Not at all	Not at all	Not at all	Some what	CORRECT	Yes, only prebiotic	INCORRECT	INCORRECT	CORRECT	CORRECT	CORRECT	INCORRECT	INCORRECT	CORRECT	CORRECT	CORRECT	CORRECT	CORRECT	CORRECT	Moderate knowledge	CORRECT	CORRECT	CORRECT	CORRECT	INCORRECT	INCORRECT	CORRECT	CORRECT	INCORRECT	INCORRECT	CORRECT	INCORRECT	INCORRECT	CORRECT	CORRECT	CORRECT	INCORRECT	CORRECT
male	30-39	owner	Community pharmacies	Bachelor of Pharmacy	1- 5	25–40 hr	village	80–120 h	less than 50	less than 5	Some what	Some what	Some what	Not at all	Some what	CORRECT	Yes, I know both probiotic and prebiotic	CORRECT	CORRECT	CORRECT	CORRECT	CORRECT	INCORRECT	CORRECT	INCORRECT	CORRECT	INCORRECT	INCORRECT	CORRECT	INCORRECT	Moderate knowledge	CORRECT	INCORRECT	CORRECT	CORRECT	CORRECT	INCORRECT	CORRECT	CORRECT	INCORRECT	CORRECT	CORRECT	CORRECT	CORRECT	INCORRECT	CORRECT	CORRECT	INCORRECT	CORRECT
female	30-39	Staff Pharmacist	Community pharmacies	Bachelor of Pharmacy	1- 5	More than 40 hr	village	80–120 h	less than 50	less than 5	Very much	Some what	Not at all	Very much	Very much	INCORRECT	Yes, I know both probiotic and prebiotic	CORRECT	CORRECT	CORRECT	CORRECT	CORRECT	INCORRECT	CORRECT	CORRECT	CORRECT	INCORRECT	CORRECT	CORRECT	INCORRECT	Moderate knowledge	CORRECT	CORRECT	INCORRECT	CORRECT	INCORRECT	INCORRECT	CORRECT	CORRECT	INCORRECT	INCORRECT	CORRECT	CORRECT	CORRECT	CORRECT	CORRECT	CORRECT	INCORRECT	CORRECT
female	20-29	Staff Pharmacist	Community pharmacies	Master	1- 5	25–40 hr	city	7 days 24/24	less than 50	less than 5	Some what	Some what	Very much	Very much	Very much	CORRECT	Yes, I know both probiotic and prebiotic	CORRECT	INCORRECT	CORRECT	CORRECT	CORRECT	INCORRECT	CORRECT	INCORRECT	CORRECT	INCORRECT	CORRECT	CORRECT	CORRECT	Moderate knowledge	CORRECT	CORRECT	CORRECT	CORRECT	INCORRECT	INCORRECT	CORRECT	CORRECT	INCORRECT	CORRECT	CORRECT	CORRECT	INCORRECT	CORRECT	CORRECT	CORRECT	INCORRECT	CORRECT
female	20-29	Staff Pharmacist	Community pharmacies	Bachelor of Pharmacy	1- 5	25–40 hr	city	7 days 24/24	less than 50	less than 5	Some what	Some what	Some what	Not at all	Very much	INCORRECT	Yes, I know both probiotic and prebiotic	CORRECT	CORRECT	CORRECT	CORRECT	CORRECT	INCORRECT	CORRECT	CORRECT	CORRECT	INCORRECT	CORRECT	CORRECT	CORRECT	Moderate knowledge	CORRECT	INCORRECT	INCORRECT	CORRECT	INCORRECT	CORRECT	CORRECT	CORRECT	INCORRECT	INCORRECT	CORRECT	CORRECT	CORRECT	INCORRECT	CORRECT	CORRECT	INCORRECT	CORRECT
male	20-29	Staff Pharmacist	Community pharmacies	Bachelor of Pharmacy	1- 5	More than 40 hr	city	80–120 h	less than 50	less than 5	Not at all	Not at all	Not at all	Not at all	Some what	CORRECT	Yes, I know both probiotic and prebiotic	CORRECT	INCORRECT	CORRECT	CORRECT	CORRECT	INCORRECT	CORRECT	INCORRECT	CORRECT	INCORRECT	INCORRECT	CORRECT	CORRECT	Moderate knowledge	CORRECT	CORRECT	INCORRECT	CORRECT	INCORRECT	CORRECT	CORRECT	CORRECT	CORRECT	INCORRECT	CORRECT	INCORRECT	CORRECT	CORRECT	CORRECT	CORRECT	INCORRECT	CORRECT
female	20-29	Staff Pharmacist	Community pharmacies	Bachelor of Pharmacy	less than one year	25–40 hr	camp	80–120 h	less than 50	less than 5	Not at all	Some what	Not at all	Very much	Very much	CORRECT	Yes, I know both probiotic and prebiotic	CORRECT	CORRECT	CORRECT	CORRECT	CORRECT	INCORRECT	CORRECT	CORRECT	CORRECT	CORRECT	CORRECT	CORRECT	CORRECT	Moderate knowledge	CORRECT	CORRECT	INCORRECT	CORRECT	INCORRECT	CORRECT	CORRECT	CORRECT	CORRECT	CORRECT	CORRECT	INCORRECT	INCORRECT	INCORRECT	CORRECT	CORRECT	INCORRECT	CORRECT
female	20-29	Staff Pharmacist	Community pharmacies	Bachelor of Pharmacy	less than one year	24 hr or less	village	7 days 24/24	less than 50	more than 5	Some what	Some what	Some what	Not at all	Some what	CORRECT	Yes, I know both probiotic and prebiotic	CORRECT	CORRECT	CORRECT	CORRECT	CORRECT	INCORRECT	CORRECT	INCORRECT	INCORRECT	INCORRECT	INCORRECT	CORRECT	INCORRECT	Moderate knowledge	CORRECT	CORRECT	CORRECT	CORRECT	INCORRECT	CORRECT	CORRECT	CORRECT	INCORRECT	CORRECT	CORRECT	CORRECT	INCORRECT	CORRECT	CORRECT	CORRECT	CORRECT	CORRECT
female	20-29	Staff Pharmacist	Community pharmacies	Bachelor of Pharmacy	less than one year	25–40 hr	village	80–120 h	less than 50	less than 5	Not at all	Not at all	Some what	Not at all	Very much	INCORRECT	Yes, I know both probiotic and prebiotic	CORRECT	CORRECT	CORRECT	CORRECT	CORRECT	INCORRECT	CORRECT	CORRECT	CORRECT	INCORRECT	CORRECT	CORRECT	CORRECT	Moderate knowledge	CORRECT	CORRECT	INCORRECT	CORRECT	INCORRECT	CORRECT	CORRECT	CORRECT	CORRECT	INCORRECT	CORRECT	INCORRECT	CORRECT	INCORRECT	CORRECT	CORRECT	INCORRECT	CORRECT
female	20-29	Staff Pharmacist	Community pharmacies	Bachelor of Pharmacy	less than one year	24 hr or less	city	80–120 h	less than 50	less than 5	Some what	Some what	Some what	Not at all	Very much	CORRECT	Yes, I know both probiotic and prebiotic	CORRECT	CORRECT	CORRECT	CORRECT	CORRECT	INCORRECT	CORRECT	INCORRECT	INCORRECT	INCORRECT	INCORRECT	CORRECT	CORRECT	Moderate knowledge	CORRECT	CORRECT	CORRECT	CORRECT	INCORRECT	CORRECT	CORRECT	CORRECT	CORRECT	INCORRECT	CORRECT	CORRECT	INCORRECT	INCORRECT	INCORRECT	INCORRECT	INCORRECT	INCORRECT
female	20-29	Staff Pharmacist	Community pharmacies	Bachelor of Pharmacy	less than one year	24 hr or less	camp	7 days 24/24	less than 50	more than 5	Some what	Not at all	Some what	Not at all	Very much	INCORRECT	Yes, I know both probiotic and prebiotic	CORRECT	INCORRECT	CORRECT	CORRECT	INCORRECT	CORRECT	CORRECT	INCORRECT	INCORRECT	INCORRECT	INCORRECT	CORRECT	INCORRECT	Moderate knowledge	CORRECT	CORRECT	CORRECT	INCORRECT	CORRECT	INCORRECT	CORRECT	CORRECT	INCORRECT	CORRECT	CORRECT	INCORRECT	CORRECT	CORRECT	CORRECT	CORRECT	INCORRECT	CORRECT
female	20-29	Staff Pharmacist	Community pharmacies	Bachelor of Pharmacy	1- 5	24 hr or less	village	80–120 h	less than 50	less than 5	Some what	Not at all	Not at all	Not at all	Very much	CORRECT	Yes, I know both probiotic and prebiotic	CORRECT	CORRECT	CORRECT	CORRECT	CORRECT	INCORRECT	CORRECT	INCORRECT	INCORRECT	INCORRECT	INCORRECT	CORRECT	CORRECT	Moderate knowledge	CORRECT	CORRECT	INCORRECT	CORRECT	CORRECT	INCORRECT	INCORRECT	CORRECT	INCORRECT	INCORRECT	CORRECT	CORRECT	INCORRECT	CORRECT	CORRECT	CORRECT	INCORRECT	CORRECT
male	20-29	Manager	Community pharmacies	Bachelor of Pharmacy	1- 5	More than 40 hr	city	80–120 h	less than 50	less than 5	Some what	Some what	Some what	Not at all	Very much	INCORRECT	Yes, I know both probiotic and prebiotic	CORRECT	CORRECT	CORRECT	CORRECT	CORRECT	INCORRECT	CORRECT	CORRECT	CORRECT	CORRECT	CORRECT	CORRECT	CORRECT	Moderate knowledge	CORRECT	CORRECT	CORRECT	INCORRECT	CORRECT	CORRECT	CORRECT	CORRECT	CORRECT	CORRECT	CORRECT	CORRECT	CORRECT	CORRECT	CORRECT	CORRECT	CORRECT	CORRECT
female	20-29	Staff Pharmacist	Community pharmacies	Bachelor of Pharmacy	1- 5	25–40 hr	city	80–120 h	less than 50	less than 5	Not at all	Some what	Very much	Very much	Very much	CORRECT	No, neither	CORRECT	CORRECT	CORRECT	CORRECT	CORRECT	INCORRECT	CORRECT	INCORRECT	CORRECT	CORRECT	INCORRECT	CORRECT	CORRECT	Limited knowledge	CORRECT	CORRECT	CORRECT	CORRECT	CORRECT	INCORRECT	CORRECT	CORRECT	INCORRECT	INCORRECT	INCORRECT	INCORRECT	INCORRECT	INCORRECT	INCORRECT	CORRECT	INCORRECT	CORRECT
female	20-29	Staff Pharmacist	Community pharmacies	Bachelor of Pharmacy	less than one year	24 hr or less	city	80–120 h	50 and more	less than 5	Not at all	Not at all	Not at all	Not at all	Very much	CORRECT	Yes, only prebiotic	CORRECT	CORRECT	CORRECT	CORRECT	CORRECT	INCORRECT	CORRECT	CORRECT	INCORRECT	INCORRECT	INCORRECT	INCORRECT	CORRECT	Limited knowledge	CORRECT	CORRECT	CORRECT	INCORRECT	INCORRECT	INCORRECT	CORRECT	CORRECT	INCORRECT	INCORRECT	CORRECT	CORRECT	INCORRECT	INCORRECT	CORRECT	CORRECT	INCORRECT	CORRECT
female	20-29	Staff Pharmacist	Community pharmacies	Bachelor of Pharmacy	less than one year	More than 40 hr	city	7 days 24/24	less than 50	less than 5	Not at all	Very much	Very much	Not at all	Very much	CORRECT	Yes, only prebiotic	CORRECT	INCORRECT	CORRECT	CORRECT	CORRECT	INCORRECT	CORRECT	INCORRECT	CORRECT	INCORRECT	INCORRECT	INCORRECT	INCORRECT	Limited knowledge	INCORRECT	INCORRECT	INCORRECT	INCORRECT	INCORRECT	INCORRECT	INCORRECT	INCORRECT	INCORRECT	INCORRECT	INCORRECT	INCORRECT	INCORRECT	INCORRECT	INCORRECT	INCORRECT	INCORRECT	INCORRECT
female	20-29	Staff Pharmacist	Community pharmacies	Bachelor of Pharmacy	1- 5	25–40 hr	city	80–120 h	less than 50	less than 5	Not at all	Not at all	Not at all	Very much	Very much	INCORRECT	Yes, only prebiotic	CORRECT	CORRECT	CORRECT	CORRECT	CORRECT	CORRECT	CORRECT	INCORRECT	INCORRECT	INCORRECT	INCORRECT	CORRECT	INCORRECT	Limited knowledge	CORRECT	CORRECT	CORRECT	INCORRECT	INCORRECT	CORRECT	CORRECT	CORRECT	CORRECT	INCORRECT	CORRECT	CORRECT	INCORRECT	CORRECT	CORRECT	CORRECT	INCORRECT	CORRECT
male	20-29	Staff Pharmacist	Community pharmacies	Bachelor of Pharmacy	1- 5	More than 40 hr	city	80–120 h	less than 50	less than 5	Not at all	Not at all	Some what	Very much	Very much	CORRECT	Yes, only prebiotic	CORRECT	CORRECT	CORRECT	CORRECT	CORRECT	INCORRECT	CORRECT	CORRECT	CORRECT	INCORRECT	INCORRECT	CORRECT	CORRECT	Limited knowledge	CORRECT	CORRECT	CORRECT	CORRECT	INCORRECT	INCORRECT	CORRECT	CORRECT	CORRECT	INCORRECT	CORRECT	INCORRECT	CORRECT	CORRECT	CORRECT	CORRECT	INCORRECT	CORRECT
female	30-39	Staff Pharmacist	Community pharmacies	Bachelor of Pharmacy	1- 5	25–40 hr	city	80–120 h	50 and more	less than 5	Very much	Some what	Very much	Not at all	Some what	CORRECT	Yes, only prebiotic	CORRECT	CORRECT	CORRECT	CORRECT	CORRECT	INCORRECT	CORRECT	CORRECT	INCORRECT	INCORRECT	INCORRECT	CORRECT	CORRECT	Limited knowledge	CORRECT	CORRECT	INCORRECT	CORRECT	INCORRECT	CORRECT	CORRECT	CORRECT	CORRECT	INCORRECT	INCORRECT	INCORRECT	CORRECT	CORRECT	CORRECT	CORRECT	INCORRECT	CORRECT
female	30-39	owner	Community pharmacies	Bachelor of Pharmacy	1- 5	25–40 hr	village	80–120 h	less than 50	less than 5	Not at all	Not at all	Some what	Very much	Very much	INCORRECT	Yes, only prebiotic	CORRECT	INCORRECT	CORRECT	INCORRECT	CORRECT	CORRECT	CORRECT	CORRECT	CORRECT	CORRECT	INCORRECT	CORRECT	CORRECT	Limited knowledge	CORRECT	CORRECT	INCORRECT	CORRECT	INCORRECT	INCORRECT	CORRECT	CORRECT	INCORRECT	CORRECT	INCORRECT	CORRECT	CORRECT	CORRECT	CORRECT	CORRECT	INCORRECT	INCORRECT
male	20-29	Staff Pharmacist	Community pharmacies	Bachelor of Pharmacy	1- 5	24 hr or less	village	Less than 80 h	50 and more	less than 5	Not at all	Not at all	Very much	Not at all	Not at all	CORRECT	Yes, only prebiotic	CORRECT	CORRECT	CORRECT	CORRECT	CORRECT	INCORRECT	INCORRECT	CORRECT	INCORRECT	INCORRECT	CORRECT	CORRECT	CORRECT	Limited knowledge	CORRECT	CORRECT	INCORRECT	CORRECT	INCORRECT	CORRECT	CORRECT	CORRECT	CORRECT	INCORRECT	CORRECT	CORRECT	INCORRECT	CORRECT	CORRECT	CORRECT	INCORRECT	CORRECT
female	30-39	Staff Pharmacist	Community pharmacies	Bachelor of Pharmacy	1- 5	25–40 hr	city	7 days 24/24	50 and more	less than 5	Very much	Not at all	Some what	Not at all	Not at all	INCORRECT	Yes, only prebiotic	CORRECT	CORRECT	CORRECT	CORRECT	CORRECT	INCORRECT	CORRECT	CORRECT	CORRECT	CORRECT	CORRECT	CORRECT	CORRECT	Limited knowledge	CORRECT	CORRECT	INCORRECT	CORRECT	CORRECT	CORRECT	CORRECT	CORRECT	CORRECT	CORRECT	CORRECT	INCORRECT	CORRECT	CORRECT	CORRECT	CORRECT	CORRECT	CORRECT
female	20-29	Staff Pharmacist	Community pharmacies	Bachelor of Pharmacy	1- 5	24 hr or less	village	Less than 80 h	less than 50	less than 5	Some what	Not at all	Very much	Not at all	Very much	CORRECT	Yes, only prebiotic	CORRECT	CORRECT	CORRECT	CORRECT	CORRECT	INCORRECT	INCORRECT	CORRECT	INCORRECT	INCORRECT	INCORRECT	CORRECT	CORRECT	Limited knowledge	INCORRECT	CORRECT	INCORRECT	INCORRECT	INCORRECT	INCORRECT	INCORRECT	INCORRECT	INCORRECT	CORRECT	INCORRECT	INCORRECT	INCORRECT	INCORRECT	INCORRECT	INCORRECT	INCORRECT	INCORRECT
female	20-29	Staff Pharmacist	Community pharmacies	Bachelor of Pharmacy	less than one year	More than 40 hr	city	7 days 24/24	less than 50	less than 5	Very much	Very much	Some what	Not at all	Very much	INCORRECT	Yes, only prebiotic	CORRECT	CORRECT	CORRECT	CORRECT	CORRECT	INCORRECT	INCORRECT	INCORRECT	INCORRECT	INCORRECT	INCORRECT	CORRECT	CORRECT	Limited knowledge	CORRECT	CORRECT	INCORRECT	CORRECT	CORRECT	INCORRECT	CORRECT	CORRECT	CORRECT	CORRECT	CORRECT	INCORRECT	INCORRECT	CORRECT	CORRECT	CORRECT	INCORRECT	CORRECT
female	20-29	Staff Pharmacist	Community pharmacies	Bachelor of Pharmacy	less than one year	25–40 hr	camp	80–120 h	less than 50	less than 5	Not at all	Some what	Not at all	Not at all	Some what	CORRECT	Yes, only prebiotic	CORRECT	INCORRECT	INCORRECT	CORRECT	CORRECT	CORRECT	INCORRECT	CORRECT	CORRECT	INCORRECT	INCORRECT	INCORRECT	INCORRECT	Limited knowledge	CORRECT	CORRECT	INCORRECT	CORRECT	INCORRECT	CORRECT	INCORRECT	CORRECT	INCORRECT	INCORRECT	CORRECT	INCORRECT	CORRECT	INCORRECT	CORRECT	CORRECT	INCORRECT	CORRECT
female	20-29	Staff Pharmacist	Community pharmacies	Master	1- 5	25–40 hr	village	80–120 h	less than 50	less than 5	Not at all	Not at all	Very much	Very much	Very much	INCORRECT	Yes, I know both probiotic and prebiotic	CORRECT	CORRECT	CORRECT	INCORRECT	CORRECT	INCORRECT	CORRECT	INCORRECT	INCORRECT	CORRECT	CORRECT	CORRECT	CORRECT	Limited knowledge	CORRECT	CORRECT	INCORRECT	INCORRECT	CORRECT	INCORRECT	CORRECT	CORRECT	INCORRECT	INCORRECT	INCORRECT	INCORRECT	INCORRECT	CORRECT	CORRECT	CORRECT	INCORRECT	CORRECT
female	20-29	Staff Pharmacist	Community pharmacies	Bachelor of Pharmacy	1- 5	24 hr or less	city	80–120 h	50 and more	more than 5	Not at all	Not at all	Some what	Very much	Very much	CORRECT	Yes, I know both probiotic and prebiotic	CORRECT	CORRECT	CORRECT	CORRECT	CORRECT	INCORRECT	CORRECT	INCORRECT	INCORRECT	INCORRECT	INCORRECT	CORRECT	CORRECT	Limited knowledge	CORRECT	CORRECT	CORRECT	CORRECT	INCORRECT	INCORRECT	CORRECT	CORRECT	INCORRECT	INCORRECT	CORRECT	CORRECT	INCORRECT	CORRECT	CORRECT	CORRECT	INCORRECT	CORRECT
female	20-29	Staff Pharmacist	Community pharmacies	Bachelor of Pharmacy	less than one year	More than 40 hr	village	80–120 h	less than 50	less than 5	Not at all	Not at all	Not at all	Very much	Very much	CORRECT	Yes, I know both probiotic and prebiotic	CORRECT	CORRECT	CORRECT	CORRECT	CORRECT	INCORRECT	CORRECT	INCORRECT	INCORRECT	INCORRECT	INCORRECT	CORRECT	CORRECT	Limited knowledge	CORRECT	CORRECT	CORRECT	CORRECT	INCORRECT	CORRECT	CORRECT	CORRECT	CORRECT	CORRECT	CORRECT	CORRECT	INCORRECT	INCORRECT	CORRECT	CORRECT	INCORRECT	CORRECT
female	20-29	Staff Pharmacist	Hospital pharmacies inpatient	Master	1- 5	25–40 hr	city	80–120 h	50 and more	less than 5	Not at all	Not at all	Some what	Very much	Very much	CORRECT	Yes, I know both probiotic and prebiotic	CORRECT	CORRECT	CORRECT	CORRECT	CORRECT	INCORRECT	CORRECT	INCORRECT	INCORRECT	INCORRECT	INCORRECT	CORRECT	CORRECT	Limited knowledge	CORRECT	CORRECT	CORRECT	INCORRECT	INCORRECT	CORRECT	CORRECT	CORRECT	INCORRECT	INCORRECT	INCORRECT	CORRECT	INCORRECT	CORRECT	CORRECT	CORRECT	INCORRECT	CORRECT
female	20-29	Staff Pharmacist	Community pharmacies	Bachelor of Pharmacy	less than one year	24 hr or less	village	Less than 80 h	less than 50	less than 5	Not at all	Not at all	Not at all	Not at all	Some what	CORRECT	Yes, I know both probiotic and prebiotic	CORRECT	CORRECT	CORRECT	CORRECT	CORRECT	INCORRECT	INCORRECT	CORRECT	CORRECT	CORRECT	CORRECT	CORRECT	CORRECT	Limited knowledge	CORRECT	CORRECT	INCORRECT	CORRECT	CORRECT	CORRECT	CORRECT	CORRECT	CORRECT	CORRECT	CORRECT	INCORRECT	CORRECT	CORRECT	CORRECT	CORRECT	INCORRECT	CORRECT
female	20-29	Staff Pharmacist	Community pharmacies	Pharm D	1- 5	24 hr or less	village	80–120 h	less than 50	more than 5	Not at all	Not at all	Not at all	Very much	Very much	CORRECT	Yes, I know both probiotic and prebiotic	CORRECT	CORRECT	CORRECT	CORRECT	CORRECT	INCORRECT	CORRECT	CORRECT	INCORRECT	INCORRECT	INCORRECT	CORRECT	CORRECT	Limited knowledge	CORRECT	CORRECT	INCORRECT	CORRECT	INCORRECT	CORRECT	CORRECT	CORRECT	CORRECT	INCORRECT	CORRECT	INCORRECT	INCORRECT	INCORRECT	CORRECT	CORRECT	INCORRECT	CORRECT
female	20-29	Staff Pharmacist	Community pharmacies	Bachelor of Pharmacy	1- 5	24 hr or less	city	80–120 h	less than 50	less than 5	Some what	Some what	Some what	Not at all	Some what	INCORRECT	Yes, I know both probiotic and prebiotic	CORRECT	CORRECT	CORRECT	CORRECT	CORRECT	INCORRECT	CORRECT	INCORRECT	INCORRECT	CORRECT	CORRECT	CORRECT	CORRECT	Limited knowledge	CORRECT	INCORRECT	INCORRECT	CORRECT	INCORRECT	CORRECT	CORRECT	CORRECT	CORRECT	CORRECT	CORRECT	CORRECT	CORRECT	INCORRECT	CORRECT	CORRECT	INCORRECT	CORRECT
female	20-29	Staff Pharmacist	Community pharmacies	Bachelor of Pharmacy	1- 5	25–40 hr	city	80–120 h	50 and more	less than 5	Not at all	Not at all	Very much	Very much	Very much	INCORRECT	Yes, I know both probiotic and prebiotic	CORRECT	CORRECT	CORRECT	INCORRECT	CORRECT	CORRECT	CORRECT	CORRECT	INCORRECT	INCORRECT	INCORRECT	CORRECT	CORRECT	Limited knowledge	CORRECT	INCORRECT	INCORRECT	CORRECT	INCORRECT	CORRECT	CORRECT	CORRECT	INCORRECT	INCORRECT	INCORRECT	INCORRECT	CORRECT	CORRECT	CORRECT	CORRECT	INCORRECT	CORRECT
female	20-29	Manager	Community pharmacies	PhD	1- 5	24 hr or less	village	7 days 24/24	50 and more	less than 5	Very much	Very much	Very much	Very much	Very much	CORRECT	Yes, I know both probiotic and prebiotic	CORRECT	INCORRECT	CORRECT	CORRECT	CORRECT	INCORRECT	CORRECT	INCORRECT	CORRECT	INCORRECT	CORRECT	INCORRECT	INCORRECT	Extensive knowledge	CORRECT	CORRECT	INCORRECT	CORRECT	CORRECT	CORRECT	CORRECT	CORRECT	CORRECT	CORRECT	CORRECT	CORRECT	INCORRECT	INCORRECT	CORRECT	CORRECT	INCORRECT	CORRECT
female	40-49	owner	Community pharmacies	Bachelor of Pharmacy	More than 10 years	25–40 hr	village	80–120 h	less than 50	less than 5	Very much	Some what	Some what	Very much	Very much	INCORRECT	Yes, only prebiotic	CORRECT	CORRECT	CORRECT	CORRECT	CORRECT	INCORRECT	CORRECT	INCORRECT	CORRECT	CORRECT	CORRECT	CORRECT	CORRECT	Moderate knowledge	CORRECT	INCORRECT	CORRECT	INCORRECT	CORRECT	CORRECT	CORRECT	CORRECT	INCORRECT	CORRECT	CORRECT	INCORRECT	INCORRECT	CORRECT	CORRECT	CORRECT	INCORRECT	CORRECT
female	20-29	Staff Pharmacist	Community pharmacies	Bachelor of Pharmacy	1- 5	25–40 hr	city	80–120 h	50 and more	more than 5	Some what	Not at all	Some what	Not at all	Very much	CORRECT	Yes, only prebiotic	CORRECT	CORRECT	CORRECT	CORRECT	CORRECT	CORRECT	CORRECT	CORRECT	INCORRECT	INCORRECT	INCORRECT	CORRECT	INCORRECT	Moderate knowledge	CORRECT	CORRECT	CORRECT	CORRECT	INCORRECT	CORRECT	CORRECT	CORRECT	INCORRECT	INCORRECT	INCORRECT	INCORRECT	CORRECT	CORRECT	CORRECT	CORRECT	INCORRECT	CORRECT
male	20-29	Staff Pharmacist	Community pharmacies	Bachelor of Pharmacy	1- 5	More than 40 hr	city	80–120 h	less than 50	more than 5	Not at all	Not at all	Some what	Not at all	Not at all	CORRECT	Yes, only prebiotic	CORRECT	CORRECT	CORRECT	CORRECT	CORRECT	INCORRECT	CORRECT	INCORRECT	INCORRECT	INCORRECT	CORRECT	CORRECT	CORRECT	Moderate knowledge	CORRECT	CORRECT	INCORRECT	CORRECT	INCORRECT	INCORRECT	CORRECT	CORRECT	CORRECT	INCORRECT	CORRECT	INCORRECT	CORRECT	INCORRECT	CORRECT	CORRECT	INCORRECT	CORRECT
female	40-49	owner	Community pharmacies	Bachelor of Pharmacy	More than 10 years	25–40 hr	village	80–120 h	50 and more	less than 5	Very much	Some what	Some what	Very much	Very much	INCORRECT	Yes, I know both probiotic and prebiotic	CORRECT	INCORRECT	CORRECT	CORRECT	CORRECT	INCORRECT	CORRECT	CORRECT	CORRECT	CORRECT	CORRECT	CORRECT	CORRECT	Moderate knowledge	CORRECT	CORRECT	CORRECT	INCORRECT	CORRECT	CORRECT	CORRECT	CORRECT	INCORRECT	CORRECT	CORRECT	CORRECT	INCORRECT	CORRECT	CORRECT	CORRECT	INCORRECT	CORRECT
female	30-39	owner	Community pharmacies	Bachelor of Pharmacy	1- 5	25–40 hr	city	80–120 h	less than 50	less than 5	Some what	Very much	Some what	Very much	Some what	INCORRECT	Yes, I know both probiotic and prebiotic	CORRECT	CORRECT	CORRECT	CORRECT	CORRECT	INCORRECT	INCORRECT	CORRECT	CORRECT	CORRECT	CORRECT	CORRECT	CORRECT	Moderate knowledge	CORRECT	INCORRECT	INCORRECT	INCORRECT	CORRECT	CORRECT	INCORRECT	INCORRECT	INCORRECT	INCORRECT	CORRECT	INCORRECT	INCORRECT	INCORRECT	CORRECT	INCORRECT	INCORRECT	CORRECT
female	30-39	Manager	Community pharmacies	Master	More than 10 years	25–40 hr	city	80–120 h	less than 50	less than 5	Very much	Some what	Very much	Not at all	Some what	CORRECT	Yes, I know both probiotic and prebiotic	CORRECT	CORRECT	CORRECT	CORRECT	CORRECT	CORRECT	CORRECT	INCORRECT	CORRECT	CORRECT	CORRECT	CORRECT	CORRECT	Moderate knowledge	CORRECT	CORRECT	CORRECT	INCORRECT	CORRECT	CORRECT	CORRECT	CORRECT	CORRECT	CORRECT	CORRECT	CORRECT	CORRECT	CORRECT	CORRECT	CORRECT	CORRECT	CORRECT
female	20-29	Staff Pharmacist	Community pharmacies	Bachelor of Pharmacy	less than one year	25–40 hr	city	80–120 h	50 and more	less than 5	Some what	Some what	Some what	Very much	Very much	INCORRECT	Yes, I know both probiotic and prebiotic	CORRECT	CORRECT	CORRECT	INCORRECT	CORRECT	CORRECT	CORRECT	INCORRECT	INCORRECT	INCORRECT	INCORRECT	CORRECT	INCORRECT	Moderate knowledge	CORRECT	CORRECT	INCORRECT	CORRECT	CORRECT	INCORRECT	CORRECT	CORRECT	INCORRECT	INCORRECT	CORRECT	INCORRECT	INCORRECT	INCORRECT	CORRECT	INCORRECT	INCORRECT	INCORRECT
male	20-29	Staff Pharmacist	Community pharmacies	Bachelor of Pharmacy	1- 5	25–40 hr	village	80–120 h	50 and more	less than 5	Some what	Not at all	Not at all	Not at all	Some what	CORRECT	Yes, I know both probiotic and prebiotic	CORRECT	CORRECT	CORRECT	CORRECT	CORRECT	INCORRECT	CORRECT	CORRECT	CORRECT	INCORRECT	CORRECT	CORRECT	CORRECT	Moderate knowledge	INCORRECT	CORRECT	INCORRECT	CORRECT	CORRECT	INCORRECT	CORRECT	CORRECT	INCORRECT	INCORRECT	CORRECT	CORRECT	INCORRECT	CORRECT	CORRECT	CORRECT	INCORRECT	CORRECT
female	40-49	owner	Community pharmacies	Bachelor of Pharmacy	1- 5	25–40 hr	city	80–120 h	less than 50	less than 5	Not at all	Not at all	Some what	Very much	Very much	INCORRECT	No, neither	CORRECT	INCORRECT	CORRECT	CORRECT	CORRECT	INCORRECT	CORRECT	CORRECT	INCORRECT	INCORRECT	INCORRECT	CORRECT	CORRECT	Limited knowledge	CORRECT	CORRECT	INCORRECT	INCORRECT	CORRECT	INCORRECT	CORRECT	CORRECT	INCORRECT	INCORRECT	CORRECT	CORRECT	INCORRECT	INCORRECT	CORRECT	CORRECT	INCORRECT	INCORRECT
male	20-29	Staff Pharmacist	Community pharmacies	Bachelor of Pharmacy	1- 5	24 hr or less	village	Less than 80 h	less than 50	less than 5	Not at all	Not at all	Not at all	Not at all	Not at all	INCORRECT	No, neither	INCORRECT	INCORRECT	INCORRECT	INCORRECT	INCORRECT	CORRECT	INCORRECT	CORRECT	CORRECT	INCORRECT	INCORRECT	INCORRECT	INCORRECT	Limited knowledge	INCORRECT	INCORRECT	INCORRECT	INCORRECT	INCORRECT	INCORRECT	INCORRECT	INCORRECT	INCORRECT	INCORRECT	INCORRECT	INCORRECT	INCORRECT	INCORRECT	INCORRECT	INCORRECT	INCORRECT	INCORRECT
female	20-29	Staff Pharmacist	Community pharmacies	Bachelor of Pharmacy	1- 5	24 hr or less	village	7 days 24/24	less than 50	less than 5	Not at all	Some what	Some what	Not at all	Some what	INCORRECT	Yes, only prebiotic	CORRECT	CORRECT	CORRECT	CORRECT	CORRECT	CORRECT	CORRECT	INCORRECT	CORRECT	INCORRECT	INCORRECT	CORRECT	CORRECT	Limited knowledge	CORRECT	CORRECT	INCORRECT	INCORRECT	INCORRECT	INCORRECT	CORRECT	INCORRECT	INCORRECT	INCORRECT	CORRECT	INCORRECT	INCORRECT	CORRECT	CORRECT	CORRECT	INCORRECT	CORRECT
female	20-29	Staff Pharmacist	Community pharmacies	Bachelor of Pharmacy	1- 5	24 hr or less	village	80–120 h	less than 50	less than 5	Some what	Some what	Some what	Not at all	Some what	CORRECT	Yes, only prebiotic	CORRECT	INCORRECT	CORRECT	CORRECT	CORRECT	INCORRECT	CORRECT	INCORRECT	INCORRECT	CORRECT	CORRECT	CORRECT	CORRECT	Limited knowledge	CORRECT	CORRECT	INCORRECT	CORRECT	CORRECT	INCORRECT	CORRECT	CORRECT	INCORRECT	INCORRECT	CORRECT	CORRECT	INCORRECT	CORRECT	CORRECT	CORRECT	INCORRECT	CORRECT
female	20-29	Staff Pharmacist	Community pharmacies	Bachelor of Pharmacy	1- 5	24 hr or less	camp	7 days 24/24	less than 50	less than 5	Some what	Not at all	Very much	Not at all	Very much	CORRECT	Yes, only prebiotic	CORRECT	INCORRECT	INCORRECT	CORRECT	CORRECT	CORRECT	CORRECT	INCORRECT	INCORRECT	INCORRECT	INCORRECT	INCORRECT	INCORRECT	Limited knowledge	INCORRECT	INCORRECT	CORRECT	INCORRECT	INCORRECT	CORRECT	CORRECT	CORRECT	CORRECT	INCORRECT	CORRECT	INCORRECT	INCORRECT	INCORRECT	CORRECT	CORRECT	INCORRECT	CORRECT
female	20-29	Staff Pharmacist	Community pharmacies	Bachelor of Pharmacy	1- 5	24 hr or less	city	Less than 80 h	less than 50	less than 5	Some what	Not at all	Not at all	Not at all	Not at all	CORRECT	Yes, only prebiotic	INCORRECT	INCORRECT	CORRECT	CORRECT	INCORRECT	INCORRECT	INCORRECT	INCORRECT	CORRECT	CORRECT	INCORRECT	CORRECT	CORRECT	Limited knowledge	INCORRECT	INCORRECT	INCORRECT	INCORRECT	INCORRECT	CORRECT	INCORRECT	INCORRECT	INCORRECT	CORRECT	INCORRECT	INCORRECT	INCORRECT	INCORRECT	INCORRECT	INCORRECT	INCORRECT	INCORRECT
female	20-29	Staff Pharmacist	Community pharmacies	Bachelor of Pharmacy	1- 5	24 hr or less	village	80–120 h	50 and more	less than 5	Not at all	Not at all	Not at all	Not at all	Not at all	INCORRECT	Yes, I know both probiotic and prebiotic	CORRECT	CORRECT	CORRECT	CORRECT	CORRECT	INCORRECT	CORRECT	CORRECT	CORRECT	CORRECT	CORRECT	CORRECT	CORRECT	Limited knowledge	CORRECT	CORRECT	INCORRECT	INCORRECT	CORRECT	CORRECT	CORRECT	CORRECT	CORRECT	CORRECT	CORRECT	INCORRECT	CORRECT	CORRECT	CORRECT	CORRECT	INCORRECT	CORRECT
female	20-29	Staff Pharmacist	Community pharmacies	Bachelor of Pharmacy	less than one year	24 hr or less	city	7 days 24/24	less than 50	less than 5	Some what	Very much	Very much	Not at all	Very much	CORRECT	Yes, I know both probiotic and prebiotic	CORRECT	CORRECT	CORRECT	CORRECT	CORRECT	INCORRECT	CORRECT	CORRECT	INCORRECT	CORRECT	CORRECT	INCORRECT	CORRECT	Limited knowledge	CORRECT	CORRECT	CORRECT	INCORRECT	CORRECT	CORRECT	CORRECT	CORRECT	CORRECT	INCORRECT	INCORRECT	INCORRECT	CORRECT	INCORRECT	CORRECT	CORRECT	INCORRECT	CORRECT
male	20-29	owner	Community pharmacies	Bachelor of Pharmacy	1- 5	More than 40 hr	city	80–120 h	less than 50	less than 5	Not at all	Not at all	Some what	Very much	Very much	INCORRECT	Yes, only prebiotic	CORRECT	INCORRECT	CORRECT	CORRECT	CORRECT	INCORRECT	INCORRECT	CORRECT	CORRECT	CORRECT	INCORRECT	CORRECT	CORRECT	Moderate knowledge	CORRECT	CORRECT	CORRECT	CORRECT	INCORRECT	CORRECT	CORRECT	CORRECT	CORRECT	CORRECT	CORRECT	INCORRECT	INCORRECT	INCORRECT	INCORRECT	CORRECT	INCORRECT	INCORRECT
male	30-39	owner	Community pharmacies	Bachelor of Pharmacy	More than 10 years	More than 40 hr	city	7 days 24/24	less than 50	less than 5	Very much	Very much	Very much	Very much	Very much	CORRECT	Yes, I know both probiotic and prebiotic	CORRECT	CORRECT	CORRECT	CORRECT	CORRECT	CORRECT	CORRECT	CORRECT	CORRECT	INCORRECT	INCORRECT	INCORRECT	INCORRECT	Moderate knowledge	CORRECT	CORRECT	INCORRECT	CORRECT	CORRECT	INCORRECT	CORRECT	CORRECT	INCORRECT	INCORRECT	CORRECT	CORRECT	CORRECT	CORRECT	CORRECT	CORRECT	INCORRECT	CORRECT
female	30-39	Staff Pharmacist	Community pharmacies	Pharm D	1- 5	25–40 hr	city	Less than 80 h	less than 50	less than 5	Some what	Some what	Very much	Not at all	Some what	CORRECT	Yes, only prebiotic	CORRECT	CORRECT	CORRECT	CORRECT	CORRECT	INCORRECT	INCORRECT	CORRECT	CORRECT	INCORRECT	INCORRECT	INCORRECT	INCORRECT	Limited knowledge	INCORRECT	INCORRECT	INCORRECT	INCORRECT	INCORRECT	INCORRECT	INCORRECT	INCORRECT	INCORRECT	INCORRECT	INCORRECT	INCORRECT	INCORRECT	INCORRECT	INCORRECT	INCORRECT	INCORRECT	INCORRECT
female	20-29	Staff Pharmacist	Community pharmacies	Bachelor of Pharmacy	1- 5	25–40 hr	city	80–120 h	less than 50	less than 5	Not at all	Not at all	Not at all	Very much	Very much	CORRECT	Yes, only prebiotic	CORRECT	CORRECT	CORRECT	CORRECT	CORRECT	INCORRECT	INCORRECT	CORRECT	CORRECT	INCORRECT	INCORRECT	CORRECT	CORRECT	Limited knowledge	INCORRECT	INCORRECT	INCORRECT	CORRECT	INCORRECT	INCORRECT	INCORRECT	INCORRECT	INCORRECT	INCORRECT	INCORRECT	INCORRECT	CORRECT	CORRECT	INCORRECT	INCORRECT	INCORRECT	INCORRECT
female	20-29	Staff Pharmacist	Community pharmacies	Pharm D	1- 5	24 hr or less	city	Less than 80 h	50 and more	more than 5	Very much	Very much	Very much	Very much	Very much	CORRECT	Yes, only prebiotic	INCORRECT	INCORRECT	CORRECT	CORRECT	CORRECT	INCORRECT	CORRECT	CORRECT	CORRECT	CORRECT	CORRECT	CORRECT	CORRECT	Moderate knowledge	CORRECT	CORRECT	CORRECT	INCORRECT	CORRECT	CORRECT	CORRECT	CORRECT	INCORRECT	INCORRECT	CORRECT	INCORRECT	INCORRECT	INCORRECT	CORRECT	CORRECT	CORRECT	INCORRECT
male	20-29	Staff Pharmacist	Community pharmacies	Bachelor of Pharmacy	less than one year	24 hr or less	village	Less than 80 h	50 and more	less than 5	Not at all	Not at all	Not at all	Not at all	Not at all	INCORRECT	No, neither	INCORRECT	INCORRECT	INCORRECT	CORRECT	INCORRECT	INCORRECT	INCORRECT	INCORRECT	CORRECT	CORRECT	INCORRECT	INCORRECT	INCORRECT	Limited knowledge	INCORRECT	INCORRECT	INCORRECT	INCORRECT	INCORRECT	INCORRECT	INCORRECT	INCORRECT	INCORRECT	INCORRECT	INCORRECT	INCORRECT	INCORRECT	INCORRECT	INCORRECT	INCORRECT	INCORRECT	INCORRECT
female	20-29	Staff Pharmacist	Community pharmacies	Bachelor of Pharmacy	1- 5	More than 40 hr	village	80–120 h	50 and more	less than 5	Not at all	Some what	Some what	Very much	Very much	CORRECT	Yes, only prebiotic	CORRECT	INCORRECT	CORRECT	CORRECT	CORRECT	INCORRECT	INCORRECT	CORRECT	CORRECT	CORRECT	CORRECT	CORRECT	CORRECT	Moderate knowledge	CORRECT	CORRECT	INCORRECT	CORRECT	INCORRECT	CORRECT	CORRECT	CORRECT	CORRECT	INCORRECT	CORRECT	CORRECT	INCORRECT	CORRECT	CORRECT	CORRECT	CORRECT	CORRECT
male	20-29	Staff Pharmacist	Community pharmacies	Bachelor of Pharmacy	1- 5	More than 40 hr	village	80–120 h	less than 50	more than 5	Some what	Some what	Very much	Very much	Very much	CORRECT	Yes, I know both probiotic and prebiotic	CORRECT	CORRECT	CORRECT	CORRECT	CORRECT	INCORRECT	CORRECT	INCORRECT	INCORRECT	INCORRECT	INCORRECT	INCORRECT	CORRECT	Moderate knowledge	CORRECT	INCORRECT	CORRECT	INCORRECT	INCORRECT	INCORRECT	CORRECT	CORRECT	CORRECT	INCORRECT	INCORRECT	INCORRECT	INCORRECT	INCORRECT	CORRECT	CORRECT	INCORRECT	CORRECT
female	20-29	Staff Pharmacist	Community pharmacies	Bachelor of Pharmacy	1- 5	More than 40 hr	village	7 days 24/24	less than 50	more than 5	Not at all	Some what	Not at all	Not at all	Some what	INCORRECT	Yes, only prebiotic	INCORRECT	CORRECT	CORRECT	CORRECT	CORRECT	INCORRECT	CORRECT	CORRECT	CORRECT	CORRECT	CORRECT	CORRECT	CORRECT	Limited knowledge	INCORRECT	INCORRECT	CORRECT	INCORRECT	INCORRECT	CORRECT	INCORRECT	INCORRECT	CORRECT	INCORRECT	INCORRECT	INCORRECT	INCORRECT	INCORRECT	INCORRECT	INCORRECT	INCORRECT	INCORRECT
female	20-29	Staff Pharmacist	Hospital pharmacies outpatient	Bachelor of Pharmacy	1- 5	24 hr or less	city	7 days 24/24	50 and more	less than 5	Very much	Very much	Very much	Not at all	Some what	INCORRECT	Yes, I know both probiotic and prebiotic	CORRECT	INCORRECT	CORRECT	CORRECT	INCORRECT	CORRECT	CORRECT	INCORRECT	CORRECT	INCORRECT	INCORRECT	CORRECT	CORRECT	Limited knowledge	INCORRECT	INCORRECT	INCORRECT	INCORRECT	INCORRECT	INCORRECT	INCORRECT	CORRECT	INCORRECT	INCORRECT	INCORRECT	INCORRECT	CORRECT	INCORRECT	CORRECT	INCORRECT	INCORRECT	CORRECT
male	20-29	Staff Pharmacist	Community pharmacies	Bachelor of Pharmacy	less than one year	25–40 hr	city	80–120 h	50 and more	less than 5	Not at all	Very much	Very much	Very much	Very much	CORRECT	Yes, only prebiotic	INCORRECT	INCORRECT	CORRECT	CORRECT	CORRECT	INCORRECT	INCORRECT	CORRECT	CORRECT	CORRECT	CORRECT	CORRECT	CORRECT	Good knowledge	INCORRECT	INCORRECT	CORRECT	INCORRECT	INCORRECT	CORRECT	INCORRECT	INCORRECT	CORRECT	CORRECT	INCORRECT	INCORRECT	CORRECT	CORRECT	CORRECT	CORRECT	INCORRECT	INCORRECT
male	20-29	Staff Pharmacist	Community pharmacies	Pharm D	1- 5	25–40 hr	city	80–120 h	50 and more	less than 5	Not at all	Not at all	Some what	Very much	Very much	CORRECT	Yes, only prebiotic	CORRECT	INCORRECT	CORRECT	CORRECT	CORRECT	CORRECT	CORRECT	INCORRECT	INCORRECT	INCORRECT	INCORRECT	CORRECT	CORRECT	Moderate knowledge	INCORRECT	CORRECT	CORRECT	INCORRECT	INCORRECT	CORRECT	INCORRECT	CORRECT	INCORRECT	INCORRECT	INCORRECT	INCORRECT	INCORRECT	INCORRECT	CORRECT	CORRECT	CORRECT	CORRECT
male	>50	owner	Community pharmacies	Bachelor of Pharmacy	More than 10 years	More than 40 hr	city	80–120 h	less than 50	less than 5	Not at all	Not at all	Not at all	Not at all	Very much	INCORRECT	No, neither	CORRECT	INCORRECT	CORRECT	CORRECT	CORRECT	INCORRECT	CORRECT	INCORRECT	INCORRECT	INCORRECT	INCORRECT	CORRECT	INCORRECT	Limited knowledge	INCORRECT	INCORRECT	INCORRECT	INCORRECT	INCORRECT	INCORRECT	INCORRECT	INCORRECT	INCORRECT	INCORRECT	CORRECT	INCORRECT	INCORRECT	INCORRECT	INCORRECT	INCORRECT	INCORRECT	INCORRECT
female	20-29	Staff Pharmacist	Community pharmacies	Bachelor of Pharmacy	less than one year	More than 40 hr	city	80–120 h	less than 50	less than 5	Some what	Some what	Some what	Not at all	Some what	CORRECT	Yes, only prebiotic	CORRECT	INCORRECT	CORRECT	CORRECT	CORRECT	INCORRECT	INCORRECT	CORRECT	INCORRECT	INCORRECT	INCORRECT	INCORRECT	INCORRECT	Limited knowledge	INCORRECT	INCORRECT	INCORRECT	CORRECT	INCORRECT	INCORRECT	INCORRECT	INCORRECT	INCORRECT	INCORRECT	INCORRECT	INCORRECT	INCORRECT	INCORRECT	INCORRECT	INCORRECT	INCORRECT	INCORRECT
female	20-29	Staff Pharmacist	Community pharmacies	Bachelor of Pharmacy	less than one year	25–40 hr	village	80–120 h	less than 50	less than 5	Not at all	Some what	Some what	Very much	Very much	INCORRECT	Yes, I know both probiotic and prebiotic	CORRECT	CORRECT	CORRECT	CORRECT	CORRECT	INCORRECT	INCORRECT	CORRECT	CORRECT	CORRECT	CORRECT	CORRECT	CORRECT	Limited knowledge	CORRECT	CORRECT	INCORRECT	CORRECT	INCORRECT	CORRECT	CORRECT	CORRECT	INCORRECT	CORRECT	INCORRECT	INCORRECT	CORRECT	CORRECT	CORRECT	CORRECT	INCORRECT	CORRECT
female	20-29	Staff Pharmacist	Hospital pharmacies inpatient	Bachelor of Pharmacy	less than one year	25–40 hr	village	Less than 80 h	less than 50	less than 5	Not at all	Not at all	Not at all	Not at all	Very much	CORRECT	Yes, I know both probiotic and prebiotic	CORRECT	CORRECT	CORRECT	CORRECT	CORRECT	INCORRECT	CORRECT	INCORRECT	CORRECT	INCORRECT	INCORRECT	CORRECT	CORRECT	Limited knowledge	CORRECT	INCORRECT	INCORRECT	CORRECT	CORRECT	CORRECT	CORRECT	CORRECT	CORRECT	CORRECT	CORRECT	CORRECT	CORRECT	CORRECT	CORRECT	CORRECT	INCORRECT	CORRECT
female	40-49	Staff Pharmacist	Community pharmacies	Bachelor of Pharmacy	1- 5	More than 40 hr	city	80–120 h	50 and more	more than 5	Some what	Some what	Not at all	Not at all	Some what	INCORRECT	Yes, only prebiotic	CORRECT	INCORRECT	CORRECT	CORRECT	INCORRECT	INCORRECT	INCORRECT	INCORRECT	INCORRECT	INCORRECT	INCORRECT	INCORRECT	CORRECT	Moderate knowledge	CORRECT	CORRECT	INCORRECT	INCORRECT	INCORRECT	INCORRECT	CORRECT	CORRECT	INCORRECT	INCORRECT	CORRECT	INCORRECT	INCORRECT	INCORRECT	INCORRECT	INCORRECT	INCORRECT	INCORRECT
male	20-29	Staff Pharmacist	Community pharmacies	Bachelor of Pharmacy	1- 5	24 hr or less	village	Less than 80 h	less than 50	less than 5	Very much	Some what	Very much	Very much	Very much	CORRECT	Yes, only prebiotic	CORRECT	CORRECT	CORRECT	CORRECT	CORRECT	INCORRECT	INCORRECT	INCORRECT	CORRECT	CORRECT	CORRECT	CORRECT	INCORRECT	Limited knowledge	INCORRECT	INCORRECT	INCORRECT	INCORRECT	INCORRECT	INCORRECT	INCORRECT	INCORRECT	INCORRECT	CORRECT	INCORRECT	INCORRECT	INCORRECT	INCORRECT	INCORRECT	INCORRECT	CORRECT	INCORRECT
female	30-39	Staff Pharmacist	Hospital pharmacies inpatient	Master	1- 5	More than 40 hr	city	Less than 80 h	50 and more	less than 5	Not at all	Not at all	Very much	Very much	Very much	CORRECT	Yes, I know both probiotic and prebiotic	CORRECT	CORRECT	CORRECT	CORRECT	CORRECT	INCORRECT	CORRECT	CORRECT	INCORRECT	INCORRECT	INCORRECT	CORRECT	CORRECT	Moderate knowledge	CORRECT	CORRECT	CORRECT	CORRECT	INCORRECT	INCORRECT	CORRECT	CORRECT	CORRECT	CORRECT	CORRECT	INCORRECT	INCORRECT	CORRECT	CORRECT	CORRECT	INCORRECT	CORRECT
female	40-49	owner	Community pharmacies	Bachelor of Pharmacy	More than 10 years	25–40 hr	village	80–120 h	less than 50	less than 5	Not at all	Not at all	Not at all	Very much	Very much	CORRECT	No, neither	CORRECT	CORRECT	INCORRECT	CORRECT	CORRECT	INCORRECT	CORRECT	CORRECT	CORRECT	CORRECT	CORRECT	CORRECT	CORRECT	Limited knowledge	CORRECT	CORRECT	CORRECT	CORRECT	INCORRECT	CORRECT	CORRECT	CORRECT	CORRECT	CORRECT	CORRECT	CORRECT	INCORRECT	CORRECT	CORRECT	CORRECT	INCORRECT	CORRECT
female	20-29	Staff Pharmacist	Community pharmacies	Master	1- 5	25–40 hr	city	80–120 h	50 and more	less than 5	Very much	Very much	Very much	Not at all	Not at all	CORRECT	Yes, only prebiotic	CORRECT	INCORRECT	INCORRECT	CORRECT	CORRECT	INCORRECT	CORRECT	INCORRECT	CORRECT	INCORRECT	CORRECT	CORRECT	CORRECT	Moderate knowledge	CORRECT	CORRECT	INCORRECT	INCORRECT	CORRECT	INCORRECT	INCORRECT	INCORRECT	INCORRECT	INCORRECT	INCORRECT	INCORRECT	INCORRECT	CORRECT	INCORRECT	INCORRECT	INCORRECT	CORRECT
female	20-29	Staff Pharmacist	Community pharmacies	Bachelor of Pharmacy	less than one year	24 hr or less	village	80–120 h	less than 50	less than 5	Some what	Some what	Some what	Not at all	Very much	INCORRECT	Yes, I know both probiotic and prebiotic	CORRECT	INCORRECT	CORRECT	CORRECT	CORRECT	INCORRECT	INCORRECT	CORRECT	CORRECT	CORRECT	CORRECT	CORRECT	CORRECT	Moderate knowledge	CORRECT	CORRECT	INCORRECT	CORRECT	CORRECT	INCORRECT	CORRECT	CORRECT	INCORRECT	INCORRECT	CORRECT	CORRECT	CORRECT	CORRECT	CORRECT	CORRECT	INCORRECT	CORRECT
male	20-29	Staff Pharmacist	Community pharmacies	Bachelor of Pharmacy	1- 5	25–40 hr	city	7 days 24/24	50 and more	less than 5	Not at all	Not at all	Not at all	Not at all	Not at all	INCORRECT	No, neither	INCORRECT	INCORRECT	INCORRECT	CORRECT	INCORRECT	INCORRECT	CORRECT	CORRECT	CORRECT	INCORRECT	CORRECT	INCORRECT	CORRECT	Good knowledge	INCORRECT	INCORRECT	INCORRECT	CORRECT	CORRECT	INCORRECT	CORRECT	CORRECT	INCORRECT	CORRECT	INCORRECT	CORRECT	INCORRECT	INCORRECT	CORRECT	INCORRECT	INCORRECT	INCORRECT
female	20-29	Staff Pharmacist	Community pharmacies	Bachelor of Pharmacy	1- 5	24 hr or less	city	80–120 h	less than 50	more than 5	Some what	Very much	Very much	Very much	Very much	CORRECT	Yes, I know both probiotic and prebiotic	CORRECT	CORRECT	INCORRECT	CORRECT	CORRECT	INCORRECT	CORRECT	INCORRECT	CORRECT	INCORRECT	CORRECT	CORRECT	CORRECT	Good knowledge	CORRECT	CORRECT	CORRECT	CORRECT	CORRECT	INCORRECT	CORRECT	CORRECT	CORRECT	INCORRECT	CORRECT	CORRECT	INCORRECT	CORRECT	CORRECT	CORRECT	INCORRECT	CORRECT
male	20-29	Manager	Community pharmacies	Bachelor of Pharmacy	1- 5	25–40 hr	village	7 days 24/24	less than 50	more than 5	Very much	Very much	Some what	Very much	Very much	INCORRECT	Yes, I know both probiotic and prebiotic	CORRECT	CORRECT	CORRECT	CORRECT	CORRECT	INCORRECT	CORRECT	CORRECT	INCORRECT	INCORRECT	INCORRECT	CORRECT	CORRECT	Good knowledge	CORRECT	CORRECT	CORRECT	CORRECT	INCORRECT	CORRECT	CORRECT	CORRECT	CORRECT	CORRECT	INCORRECT	CORRECT	INCORRECT	CORRECT	CORRECT	CORRECT	INCORRECT	CORRECT
female	40-49	owner	Community pharmacies	Bachelor of Pharmacy	More than 10 years	More than 40 hr	village	7 days 24/24	less than 50	less than 5	Some what	Very much	Some what	Very much	Very much	CORRECT	Yes, I know both probiotic and prebiotic	CORRECT	CORRECT	INCORRECT	CORRECT	CORRECT	INCORRECT	CORRECT	INCORRECT	INCORRECT	CORRECT	INCORRECT	CORRECT	CORRECT	Moderate knowledge	CORRECT	CORRECT	INCORRECT	CORRECT	CORRECT	CORRECT	CORRECT	CORRECT	INCORRECT	INCORRECT	INCORRECT	CORRECT	CORRECT	CORRECT	CORRECT	CORRECT	INCORRECT	CORRECT
female	20-29	Staff Pharmacist	Community pharmacies	Bachelor of Pharmacy	1- 5	25–40 hr	village	80–120 h	less than 50	more than 5	Very much	Not at all	Very much	Not at all	Very much	CORRECT	Yes, I know both probiotic and prebiotic	CORRECT	CORRECT	CORRECT	CORRECT	CORRECT	INCORRECT	CORRECT	CORRECT	CORRECT	CORRECT	CORRECT	CORRECT	CORRECT	Moderate knowledge	CORRECT	CORRECT	CORRECT	INCORRECT	CORRECT	CORRECT	CORRECT	CORRECT	INCORRECT	INCORRECT	CORRECT	CORRECT	CORRECT	CORRECT	CORRECT	CORRECT	INCORRECT	CORRECT
female	20-29	Staff Pharmacist	Community pharmacies	Bachelor of Pharmacy	1- 5	25–40 hr	village	80–120 h	less than 50	less than 5	Very much	Some what	Very much	Not at all	Very much	CORRECT	Yes, I know both probiotic and prebiotic	CORRECT	CORRECT	CORRECT	CORRECT	CORRECT	INCORRECT	INCORRECT	CORRECT	CORRECT	CORRECT	CORRECT	CORRECT	CORRECT	Moderate knowledge	CORRECT	INCORRECT	CORRECT	CORRECT	INCORRECT	CORRECT	CORRECT	CORRECT	CORRECT	CORRECT	INCORRECT	INCORRECT	CORRECT	CORRECT	CORRECT	CORRECT	INCORRECT	CORRECT
male	>50	Staff Pharmacist	Community pharmacies	Bachelor of Pharmacy	More than 10 years	25–40 hr	city	80–120 h	less than 50	less than 5	Not at all	Not at all	Not at all	Not at all	Not at all	INCORRECT	No, neither	INCORRECT	INCORRECT	CORRECT	CORRECT	CORRECT	INCORRECT	INCORRECT	CORRECT	CORRECT	CORRECT	CORRECT	CORRECT	INCORRECT	Limited knowledge	INCORRECT	INCORRECT	INCORRECT	INCORRECT	INCORRECT	INCORRECT	INCORRECT	INCORRECT	INCORRECT	INCORRECT	INCORRECT	INCORRECT	INCORRECT	INCORRECT	INCORRECT	INCORRECT	INCORRECT	INCORRECT
male	20-29	Staff Pharmacist	Community pharmacies	Bachelor of Pharmacy	1- 5	24 hr or less	village	80–120 h	50 and more	less than 5	Not at all	Not at all	Some what	Not at all	Some what	CORRECT	Yes, only prebiotic	INCORRECT	INCORRECT	CORRECT	CORRECT	CORRECT	INCORRECT	CORRECT	INCORRECT	CORRECT	CORRECT	INCORRECT	INCORRECT	INCORRECT	Limited knowledge	INCORRECT	INCORRECT	INCORRECT	CORRECT	CORRECT	CORRECT	INCORRECT	CORRECT	INCORRECT	CORRECT	INCORRECT	INCORRECT	INCORRECT	CORRECT	INCORRECT	INCORRECT	INCORRECT	INCORRECT
female	20-29	Staff Pharmacist	Community pharmacies	Bachelor of Pharmacy	1- 5	More than 40 hr	city	Less than 80 h	less than 50	less than 5	Not at all	Some what	Some what	Very much	Very much	CORRECT	Yes, I know both probiotic and prebiotic	CORRECT	CORRECT	CORRECT	CORRECT	CORRECT	INCORRECT	CORRECT	CORRECT	CORRECT	CORRECT	CORRECT	CORRECT	CORRECT	Limited knowledge	CORRECT	CORRECT	CORRECT	CORRECT	CORRECT	INCORRECT	CORRECT	CORRECT	CORRECT	CORRECT	CORRECT	INCORRECT	CORRECT	CORRECT	CORRECT	CORRECT	CORRECT	CORRECT
male	20-29	owner	Community pharmacies	Pharm D	1- 5	25–40 hr	city	80–120 h	less than 50	less than 5	Not at all	Not at all	Very much	Very much	Very much	CORRECT	Yes, I know both probiotic and prebiotic	CORRECT	CORRECT	CORRECT	INCORRECT	CORRECT	INCORRECT	INCORRECT	CORRECT	CORRECT	CORRECT	CORRECT	CORRECT	CORRECT	Limited knowledge	CORRECT	CORRECT	INCORRECT	CORRECT	CORRECT	CORRECT	CORRECT	CORRECT	INCORRECT	INCORRECT	CORRECT	INCORRECT	CORRECT	CORRECT	CORRECT	CORRECT	INCORRECT	CORRECT
male	20-29	Staff Pharmacist	Community pharmacies	Bachelor of Pharmacy	1- 5	25–40 hr	village	80–120 h	less than 50	less than 5	Some what	Very much	Very much	Not at all	Not at all	INCORRECT	Yes, only prebiotic	CORRECT	CORRECT	CORRECT	CORRECT	CORRECT	INCORRECT	CORRECT	CORRECT	CORRECT	CORRECT	CORRECT	CORRECT	CORRECT	Extensive knowledge	CORRECT	CORRECT	CORRECT	INCORRECT	INCORRECT	CORRECT	CORRECT	CORRECT	CORRECT	CORRECT	CORRECT	CORRECT	INCORRECT	INCORRECT	CORRECT	CORRECT	INCORRECT	CORRECT
female	30-39	Staff Pharmacist	Hospital pharmacies inpatient	Bachelor of Pharmacy	More than 10 years	25–40 hr	city	7 days 24/24	50 and more	less than 5	Very much	Very much	Very much	Not at all	Very much	CORRECT	Yes, I know both probiotic and prebiotic	CORRECT	CORRECT	CORRECT	CORRECT	CORRECT	INCORRECT	CORRECT	INCORRECT	INCORRECT	CORRECT	CORRECT	CORRECT	CORRECT	Good knowledge	CORRECT	CORRECT	CORRECT	CORRECT	CORRECT	INCORRECT	CORRECT	CORRECT	INCORRECT	CORRECT	CORRECT	INCORRECT	INCORRECT	CORRECT	CORRECT	CORRECT	INCORRECT	CORRECT
female	20-29	Staff Pharmacist	Community pharmacies	Bachelor of Pharmacy	1- 5	24 hr or less	city	7 days 24/24	50 and more	more than 5	Not at all	Not at all	Some what	Not at all	Very much	CORRECT	Yes, I know both probiotic and prebiotic	INCORRECT	INCORRECT	CORRECT	CORRECT	CORRECT	INCORRECT	INCORRECT	CORRECT	CORRECT	CORRECT	CORRECT	CORRECT	CORRECT	Good knowledge	CORRECT	CORRECT	INCORRECT	INCORRECT	CORRECT	CORRECT	INCORRECT	INCORRECT	CORRECT	INCORRECT	INCORRECT	INCORRECT	INCORRECT	INCORRECT	CORRECT	CORRECT	INCORRECT	INCORRECT
female	30-39	Staff Pharmacist	Community pharmacies	Bachelor of Pharmacy	1- 5	25–40 hr	city	Less than 80 h	less than 50	less than 5	Some what	Not at all	Some what	Very much	Very much	CORRECT	Yes, I know both probiotic and prebiotic	CORRECT	CORRECT	CORRECT	CORRECT	CORRECT	INCORRECT	CORRECT	INCORRECT	INCORRECT	INCORRECT	INCORRECT	CORRECT	CORRECT	Moderate knowledge	CORRECT	CORRECT	CORRECT	INCORRECT	CORRECT	CORRECT	CORRECT	CORRECT	CORRECT	CORRECT	CORRECT	INCORRECT	INCORRECT	CORRECT	CORRECT	INCORRECT	CORRECT	CORRECT
male	30-39	owner	Community pharmacies	Master	More than 10 years	25–40 hr	city	80–120 h	50 and more	less than 5	Some what	Some what	Some what	Not at all	Some what	INCORRECT	Yes, only prebiotic	CORRECT	CORRECT	CORRECT	CORRECT	INCORRECT	INCORRECT	CORRECT	CORRECT	INCORRECT	INCORRECT	INCORRECT	CORRECT	INCORRECT	Limited knowledge	INCORRECT	INCORRECT	CORRECT	INCORRECT	INCORRECT	INCORRECT	INCORRECT	INCORRECT	CORRECT	INCORRECT	INCORRECT	INCORRECT	INCORRECT	INCORRECT	INCORRECT	INCORRECT	INCORRECT	CORRECT
female	20-29	Staff Pharmacist	Community pharmacies	Bachelor of Pharmacy	less than one year	24 hr or less	city	Less than 80 h	less than 50	less than 5	Not at all	Some what	Some what	Not at all	Some what	CORRECT	Yes, only prebiotic	CORRECT	CORRECT	CORRECT	CORRECT	CORRECT	INCORRECT	INCORRECT	CORRECT	CORRECT	CORRECT	CORRECT	CORRECT	CORRECT	Limited knowledge	CORRECT	CORRECT	CORRECT	INCORRECT	CORRECT	CORRECT	CORRECT	CORRECT	CORRECT	CORRECT	CORRECT	CORRECT	INCORRECT	INCORRECT	CORRECT	INCORRECT	CORRECT	CORRECT
female	20-29	Staff Pharmacist	Community pharmacies	Bachelor of Pharmacy	1- 5	25–40 hr	city	80–120 h	less than 50	less than 5	Very much	Very much	Very much	Very much	Very much	CORRECT	Yes, only prebiotic	CORRECT	INCORRECT	CORRECT	CORRECT	CORRECT	INCORRECT	CORRECT	INCORRECT	CORRECT	CORRECT	CORRECT	CORRECT	CORRECT	Good knowledge	CORRECT	CORRECT	CORRECT	INCORRECT	CORRECT	CORRECT	CORRECT	CORRECT	INCORRECT	INCORRECT	CORRECT	INCORRECT	INCORRECT	INCORRECT	CORRECT	CORRECT	INCORRECT	CORRECT
female	20-29	Staff Pharmacist	Community pharmacies	Bachelor of Pharmacy	1- 5	25–40 hr	city	80–120 h	50 and more	less than 5	Very much	Very much	Very much	Very much	Very much	CORRECT	Yes, only prebiotic	CORRECT	CORRECT	CORRECT	CORRECT	CORRECT	INCORRECT	CORRECT	CORRECT	CORRECT	CORRECT	CORRECT	CORRECT	CORRECT	Good knowledge	INCORRECT	INCORRECT	INCORRECT	INCORRECT	CORRECT	CORRECT	CORRECT	CORRECT	INCORRECT	INCORRECT	INCORRECT	INCORRECT	INCORRECT	CORRECT	CORRECT	CORRECT	INCORRECT	CORRECT
female	20-29	Staff Pharmacist	Community pharmacies	Bachelor of Pharmacy	1- 5	More than 40 hr	village	80–120 h	less than 50	less than 5	Some what	Very much	Some what	Not at all	Very much	INCORRECT	Yes, I know both probiotic and prebiotic	CORRECT	CORRECT	CORRECT	CORRECT	CORRECT	INCORRECT	INCORRECT	CORRECT	CORRECT	CORRECT	CORRECT	CORRECT	CORRECT	Good knowledge	CORRECT	CORRECT	CORRECT	INCORRECT	CORRECT	CORRECT	CORRECT	CORRECT	CORRECT	CORRECT	CORRECT	CORRECT	CORRECT	CORRECT	CORRECT	CORRECT	CORRECT	CORRECT
male	40-49	owner	Community pharmacies	PhD	More than 10 years	25–40 hr	city	80–120 h	50 and more	less than 5	Some what	Some what	Some what	Not at all	Some what	CORRECT	Yes, only prebiotic	CORRECT	INCORRECT	CORRECT	CORRECT	CORRECT	INCORRECT	INCORRECT	INCORRECT	INCORRECT	INCORRECT	INCORRECT	INCORRECT	INCORRECT	Moderate knowledge	CORRECT	CORRECT	INCORRECT	INCORRECT	INCORRECT	CORRECT	INCORRECT	INCORRECT	INCORRECT	INCORRECT	CORRECT	CORRECT	INCORRECT	INCORRECT	INCORRECT	INCORRECT	INCORRECT	INCORRECT
female	20-29	Staff Pharmacist	Community pharmacies	Bachelor of Pharmacy	1- 5	24 hr or less	village	Less than 80 h	less than 50	less than 5	Not at all	Not at all	Not at all	Not at all	Not at all	INCORRECT	No, neither	INCORRECT	INCORRECT	INCORRECT	INCORRECT	INCORRECT	INCORRECT	INCORRECT	INCORRECT	INCORRECT	CORRECT	CORRECT	INCORRECT	INCORRECT	Limited knowledge	INCORRECT	INCORRECT	INCORRECT	INCORRECT	INCORRECT	INCORRECT	INCORRECT	INCORRECT	INCORRECT	INCORRECT	INCORRECT	INCORRECT	INCORRECT	INCORRECT	INCORRECT	INCORRECT	INCORRECT	INCORRECT
female	20-29	Staff Pharmacist	Community pharmacies	Bachelor of Pharmacy	less than one year	24 hr or less	city	7 days 24/24	less than 50	less than 5	Not at all	Some what	Some what	Not at all	Some what	INCORRECT	Yes, only prebiotic	CORRECT	INCORRECT	CORRECT	CORRECT	CORRECT	INCORRECT	CORRECT	CORRECT	CORRECT	CORRECT	CORRECT	CORRECT	CORRECT	Limited knowledge	CORRECT	CORRECT	CORRECT	INCORRECT	INCORRECT	INCORRECT	CORRECT	CORRECT	CORRECT	INCORRECT	CORRECT	CORRECT	CORRECT	INCORRECT	CORRECT	CORRECT	INCORRECT	INCORRECT
female	20-29	Staff Pharmacist	Community pharmacies	Bachelor of Pharmacy	less than one year	24 hr or less	city	Less than 80 h	less than 50	less than 5	Not at all	Not at all	Not at all	Not at all	Not at all	CORRECT	Yes, I know both probiotic and prebiotic	CORRECT	CORRECT	CORRECT	CORRECT	CORRECT	INCORRECT	CORRECT	CORRECT	CORRECT	CORRECT	CORRECT	CORRECT	CORRECT	Limited knowledge	CORRECT	CORRECT	CORRECT	INCORRECT	CORRECT	CORRECT	CORRECT	CORRECT	CORRECT	CORRECT	CORRECT	CORRECT	CORRECT	CORRECT	CORRECT	CORRECT	CORRECT	CORRECT
female	20-29	Staff Pharmacist	Community pharmacies	Bachelor of Pharmacy	less than one year	24 hr or less	city	7 days 24/24	50 and more	less than 5	Not at all	Some what	Some what	Not at all	Not at all	CORRECT	Yes, I know both probiotic and prebiotic	CORRECT	CORRECT	INCORRECT	CORRECT	CORRECT	INCORRECT	CORRECT	INCORRECT	CORRECT	INCORRECT	CORRECT	CORRECT	CORRECT	Limited knowledge	CORRECT	INCORRECT	INCORRECT	INCORRECT	CORRECT	INCORRECT	CORRECT	CORRECT	INCORRECT	INCORRECT	INCORRECT	INCORRECT	CORRECT	CORRECT	CORRECT	CORRECT	INCORRECT	INCORRECT
female	20-29	Staff Pharmacist	Hospital pharmacies inpatient	Bachelor of Pharmacy	1- 5	25–40 hr	city	7 days 24/24	50 and more	less than 5	Some what	Some what	Very much	Very much	Very much	CORRECT	Yes, I know both probiotic and prebiotic	CORRECT	CORRECT	CORRECT	CORRECT	CORRECT	INCORRECT	CORRECT	CORRECT	CORRECT	CORRECT	INCORRECT	CORRECT	CORRECT	Good knowledge	CORRECT	CORRECT	CORRECT	CORRECT	INCORRECT	CORRECT	CORRECT	CORRECT	CORRECT	CORRECT	CORRECT	INCORRECT	CORRECT	CORRECT	INCORRECT	CORRECT	INCORRECT	CORRECT
female	40-49	Staff Pharmacist	Community pharmacies	Bachelor of Pharmacy	1- 5	25–40 hr	city	Less than 80 h	less than 50	more than 5	Some what	Not at all	Some what	Not at all	Not at all	CORRECT	Yes, I know both probiotic and prebiotic	CORRECT	CORRECT	CORRECT	CORRECT	CORRECT	INCORRECT	INCORRECT	CORRECT	CORRECT	CORRECT	CORRECT	CORRECT	CORRECT	Good knowledge	CORRECT	CORRECT	INCORRECT	CORRECT	INCORRECT	CORRECT	CORRECT	CORRECT	CORRECT	CORRECT	CORRECT	CORRECT	CORRECT	CORRECT	CORRECT	CORRECT	CORRECT	CORRECT
male	20-29	Staff Pharmacist	Community pharmacies	Bachelor of Pharmacy	1- 5	25–40 hr	city	Less than 80 h	50 and more	less than 5	Not at all	Not at all	Not at all	Not at all	Very much	INCORRECT	Yes, I know both probiotic and prebiotic	CORRECT	CORRECT	CORRECT	CORRECT	CORRECT	INCORRECT	INCORRECT	CORRECT	CORRECT	CORRECT	CORRECT	CORRECT	CORRECT	Good knowledge	CORRECT	CORRECT	CORRECT	INCORRECT	CORRECT	CORRECT	CORRECT	CORRECT	CORRECT	CORRECT	CORRECT	CORRECT	CORRECT	CORRECT	CORRECT	CORRECT	INCORRECT	CORRECT
male	30-39	Staff Pharmacist	Community pharmacies	Master	1- 5	25–40 hr	city	80–120 h	less than 50	less than 5	Not at all	Not at all	Not at all	Very much	Very much	CORRECT	Yes, I know both probiotic and prebiotic	CORRECT	CORRECT	CORRECT	CORRECT	CORRECT	INCORRECT	CORRECT	INCORRECT	INCORRECT	CORRECT	CORRECT	CORRECT	CORRECT	Good knowledge	CORRECT	CORRECT	CORRECT	CORRECT	INCORRECT	CORRECT	CORRECT	CORRECT	CORRECT	INCORRECT	CORRECT	CORRECT	INCORRECT	INCORRECT	CORRECT	CORRECT	INCORRECT	CORRECT
male	40-49	Staff Pharmacist	Community pharmacies	Bachelor of Pharmacy	More than 10 years	25–40 hr	city	Less than 80 h	less than 50	less than 5	Some what	Some what	Some what	Very much	Very much	INCORRECT	Yes, I know both probiotic and prebiotic	CORRECT	CORRECT	CORRECT	CORRECT	INCORRECT	INCORRECT	CORRECT	INCORRECT	INCORRECT	INCORRECT	INCORRECT	CORRECT	CORRECT	Good knowledge	CORRECT	CORRECT	INCORRECT	CORRECT	INCORRECT	CORRECT	INCORRECT	INCORRECT	CORRECT	CORRECT	INCORRECT	CORRECT	CORRECT	CORRECT	CORRECT	CORRECT	CORRECT	CORRECT
male	40-49	owner	Community pharmacies	Master	More than 10 years	24 hr or less	city	80–120 h	less than 50	less than 5	Not at all	Very much	Some what	Not at all	Very much	CORRECT	Yes, I know both probiotic and prebiotic	CORRECT	CORRECT	CORRECT	CORRECT	CORRECT	CORRECT	CORRECT	CORRECT	INCORRECT	CORRECT	CORRECT	INCORRECT	CORRECT	Good knowledge	CORRECT	CORRECT	CORRECT	CORRECT	INCORRECT	INCORRECT	CORRECT	CORRECT	INCORRECT	CORRECT	CORRECT	INCORRECT	INCORRECT	INCORRECT	CORRECT	CORRECT	INCORRECT	CORRECT
male	20-29	Staff Pharmacist	Community pharmacies	Pharm D	less than one year	More than 40 hr	city	80–120 h	less than 50	less than 5	Some what	Very much	Very much	Not at all	Some what	CORRECT	Yes, I know both probiotic and prebiotic	CORRECT	CORRECT	CORRECT	CORRECT	CORRECT	INCORRECT	INCORRECT	CORRECT	CORRECT	CORRECT	CORRECT	CORRECT	CORRECT	Good knowledge	CORRECT	CORRECT	CORRECT	INCORRECT	CORRECT	CORRECT	CORRECT	CORRECT	CORRECT	CORRECT	CORRECT	CORRECT	CORRECT	CORRECT	CORRECT	CORRECT	CORRECT	CORRECT
female	30-39	Staff Pharmacist	Hospital pharmacies inpatient	Bachelor of Pharmacy	1- 5	25–40 hr	village	80–120 h	less than 50	less than 5	Not at all	Not at all	Some what	Not at all	Some what	INCORRECT	Yes, only prebiotic	CORRECT	INCORRECT	INCORRECT	CORRECT	CORRECT	INCORRECT	CORRECT	INCORRECT	CORRECT	CORRECT	INCORRECT	CORRECT	CORRECT	Moderate knowledge	CORRECT	INCORRECT	INCORRECT	CORRECT	CORRECT	CORRECT	CORRECT	CORRECT	INCORRECT	INCORRECT	INCORRECT	INCORRECT	INCORRECT	INCORRECT	CORRECT	CORRECT	INCORRECT	CORRECT
female	20-29	Staff Pharmacist	Community pharmacies	Bachelor of Pharmacy	less than one year	24 hr or less	city	80–120 h	less than 50	less than 5	Some what	Some what	Some what	Not at all	Some what	INCORRECT	Yes, only prebiotic	CORRECT	CORRECT	CORRECT	CORRECT	CORRECT	INCORRECT	CORRECT	CORRECT	CORRECT	CORRECT	CORRECT	CORRECT	CORRECT	Moderate knowledge	CORRECT	CORRECT	CORRECT	INCORRECT	INCORRECT	CORRECT	CORRECT	CORRECT	CORRECT	CORRECT	INCORRECT	INCORRECT	INCORRECT	CORRECT	CORRECT	CORRECT	INCORRECT	CORRECT
female	20-29	Staff Pharmacist	Community pharmacies	Bachelor of Pharmacy	1- 5	More than 40 hr	city	Less than 80 h	less than 50	less than 5	Very much	Very much	Very much	Not at all	Some what	INCORRECT	Yes, only prebiotic	CORRECT	CORRECT	CORRECT	CORRECT	CORRECT	INCORRECT	CORRECT	INCORRECT	INCORRECT	CORRECT	CORRECT	CORRECT	CORRECT	Moderate knowledge	CORRECT	CORRECT	CORRECT	CORRECT	INCORRECT	INCORRECT	CORRECT	CORRECT	CORRECT	INCORRECT	CORRECT	CORRECT	INCORRECT	CORRECT	CORRECT	CORRECT	INCORRECT	CORRECT
female	30-39	Staff Pharmacist	Hospital pharmacies inpatient	Bachelor of Pharmacy	1- 5	25–40 hr	city	Less than 80 h	less than 50	less than 5	Not at all	Not at all	Some what	Not at all	Very much	INCORRECT	Yes, only prebiotic	CORRECT	INCORRECT	INCORRECT	CORRECT	CORRECT	INCORRECT	CORRECT	INCORRECT	CORRECT	INCORRECT	INCORRECT	CORRECT	INCORRECT	Moderate knowledge	CORRECT	CORRECT	CORRECT	INCORRECT	INCORRECT	INCORRECT	CORRECT	INCORRECT	CORRECT	CORRECT	CORRECT	CORRECT	INCORRECT	CORRECT	CORRECT	CORRECT	CORRECT	INCORRECT
female	20-29	Staff Pharmacist	Community pharmacies	Bachelor of Pharmacy	1- 5	25–40 hr	city	80–120 h	less than 50	less than 5	Some what	Some what	Very much	Very much	Very much	CORRECT	Yes, I know both probiotic and prebiotic	CORRECT	CORRECT	CORRECT	CORRECT	CORRECT	INCORRECT	CORRECT	CORRECT	CORRECT	CORRECT	CORRECT	CORRECT	CORRECT	Moderate knowledge	CORRECT	CORRECT	CORRECT	INCORRECT	CORRECT	CORRECT	CORRECT	INCORRECT	CORRECT	CORRECT	CORRECT	CORRECT	CORRECT	CORRECT	CORRECT	CORRECT	CORRECT	CORRECT
female	40-49	Staff Pharmacist	Community pharmacies	Bachelor of Pharmacy	1- 5	25–40 hr	city	80–120 h	50 and more	more than 5	Some what	Not at all	Some what	Not at all	Not at all	CORRECT	Yes, I know both probiotic and prebiotic	CORRECT	CORRECT	CORRECT	CORRECT	CORRECT	INCORRECT	CORRECT	CORRECT	CORRECT	CORRECT	CORRECT	CORRECT	CORRECT	Moderate knowledge	CORRECT	CORRECT	CORRECT	CORRECT	CORRECT	CORRECT	CORRECT	CORRECT	INCORRECT	INCORRECT	CORRECT	INCORRECT	CORRECT	CORRECT	CORRECT	CORRECT	CORRECT	CORRECT
female	20-29	Staff Pharmacist	Community pharmacies	Bachelor of Pharmacy	1- 5	25–40 hr	city	80–120 h	less than 50	less than 5	Very much	Very much	Very much	Not at all	Some what	INCORRECT	Yes, I know both probiotic and prebiotic	CORRECT	CORRECT	CORRECT	CORRECT	CORRECT	INCORRECT	CORRECT	INCORRECT	INCORRECT	INCORRECT	INCORRECT	CORRECT	CORRECT	Moderate knowledge	CORRECT	CORRECT	CORRECT	CORRECT	INCORRECT	CORRECT	CORRECT	CORRECT	CORRECT	INCORRECT	CORRECT	CORRECT	INCORRECT	INCORRECT	CORRECT	CORRECT	INCORRECT	CORRECT
female	20-29	Staff Pharmacist	Community pharmacies	Bachelor of Pharmacy	less than one year	24 hr or less	village	Less than 80 h	less than 50	less than 5	Some what	Some what	Some what	Very much	Very much	CORRECT	Yes, I know both probiotic and prebiotic	CORRECT	CORRECT	CORRECT	CORRECT	CORRECT	INCORRECT	CORRECT	CORRECT	CORRECT	CORRECT	INCORRECT	CORRECT	INCORRECT	Moderate knowledge	CORRECT	CORRECT	CORRECT	INCORRECT	CORRECT	CORRECT	CORRECT	CORRECT	CORRECT	INCORRECT	CORRECT	CORRECT	CORRECT	CORRECT	CORRECT	CORRECT	INCORRECT	CORRECT
female	30-39	Staff Pharmacist	Community pharmacies	Master	More than 10 years	25–40 hr	city	80–120 h	50 and more	less than 5	Not at all	Not at all	Very much	Very much	Very much	INCORRECT	Yes, I know both probiotic and prebiotic	CORRECT	CORRECT	INCORRECT	CORRECT	CORRECT	INCORRECT	CORRECT	CORRECT	INCORRECT	CORRECT	CORRECT	CORRECT	CORRECT	Moderate knowledge	CORRECT	CORRECT	INCORRECT	CORRECT	CORRECT	INCORRECT	CORRECT	CORRECT	INCORRECT	INCORRECT	CORRECT	CORRECT	INCORRECT	CORRECT	CORRECT	CORRECT	INCORRECT	CORRECT
female	20-29	Staff Pharmacist	Community pharmacies	Bachelor of Pharmacy	1- 5	24 hr or less	city	80–120 h	less than 50	more than 5	Not at all	Some what	Some what	Not at all	Some what	INCORRECT	Yes, I know both probiotic and prebiotic	CORRECT	CORRECT	INCORRECT	CORRECT	CORRECT	INCORRECT	CORRECT	INCORRECT	INCORRECT	CORRECT	CORRECT	CORRECT	CORRECT	Moderate knowledge	CORRECT	CORRECT	CORRECT	INCORRECT	CORRECT	CORRECT	CORRECT	CORRECT	CORRECT	CORRECT	INCORRECT	INCORRECT	INCORRECT	CORRECT	CORRECT	CORRECT	INCORRECT	CORRECT
male	20-29	Staff Pharmacist	Community pharmacies	Bachelor of Pharmacy	less than one year	25–40 hr	city	80–120 h	less than 50	more than 5	Some what	Some what	Some what	Not at all	Some what	CORRECT	No, neither	CORRECT	INCORRECT	INCORRECT	CORRECT	CORRECT	INCORRECT	INCORRECT	CORRECT	CORRECT	CORRECT	CORRECT	CORRECT	CORRECT	Limited knowledge	CORRECT	CORRECT	CORRECT	INCORRECT	CORRECT	CORRECT	CORRECT	CORRECT	INCORRECT	INCORRECT	CORRECT	INCORRECT	INCORRECT	INCORRECT	CORRECT	CORRECT	INCORRECT	CORRECT
female	20-29	Staff Pharmacist	Community pharmacies	Bachelor of Pharmacy	1- 5	24 hr or less	city	80–120 h	less than 50	less than 5	Not at all	Not at all	Not at all	Not at all	Not at all	INCORRECT	No, neither	INCORRECT	INCORRECT	INCORRECT	CORRECT	INCORRECT	INCORRECT	CORRECT	CORRECT	INCORRECT	CORRECT	CORRECT	INCORRECT	CORRECT	Limited knowledge	INCORRECT	INCORRECT	INCORRECT	INCORRECT	INCORRECT	INCORRECT	INCORRECT	INCORRECT	INCORRECT	INCORRECT	INCORRECT	INCORRECT	INCORRECT	INCORRECT	INCORRECT	INCORRECT	INCORRECT	INCORRECT
female	20-29	Manager	Community pharmacies	Bachelor of Pharmacy	1- 5	24 hr or less	city	80–120 h	less than 50	less than 5	Not at all	Not at all	Not at all	Not at all	Not at all	INCORRECT	No, neither	INCORRECT	INCORRECT	INCORRECT	INCORRECT	INCORRECT	CORRECT	CORRECT	INCORRECT	INCORRECT	INCORRECT	INCORRECT	INCORRECT	INCORRECT	Limited knowledge	INCORRECT	INCORRECT	INCORRECT	INCORRECT	INCORRECT	INCORRECT	INCORRECT	INCORRECT	INCORRECT	INCORRECT	INCORRECT	INCORRECT	INCORRECT	INCORRECT	INCORRECT	INCORRECT	INCORRECT	INCORRECT
female	20-29	Staff Pharmacist	Community pharmacies	Bachelor of Pharmacy	1- 5	24 hr or less	village	Less than 80 h	50 and more	less than 5	Not at all	Not at all	Not at all	Not at all	Not at all	CORRECT	No, neither	INCORRECT	INCORRECT	INCORRECT	CORRECT	INCORRECT	INCORRECT	CORRECT	CORRECT	INCORRECT	CORRECT	INCORRECT	CORRECT	INCORRECT	Limited knowledge	INCORRECT	INCORRECT	INCORRECT	INCORRECT	INCORRECT	INCORRECT	INCORRECT	INCORRECT	INCORRECT	INCORRECT	INCORRECT	INCORRECT	INCORRECT	INCORRECT	INCORRECT	INCORRECT	INCORRECT	INCORRECT
female	20-29	Staff Pharmacist	Community pharmacies	Bachelor of Pharmacy	1- 5	24 hr or less	city	80–120 h	less than 50	less than 5	Some what	Not at all	Some what	Not at all	Not at all	CORRECT	Yes, only prebiotic	INCORRECT	INCORRECT	INCORRECT	CORRECT	CORRECT	INCORRECT	INCORRECT	CORRECT	CORRECT	CORRECT	CORRECT	CORRECT	CORRECT	Limited knowledge	CORRECT	CORRECT	INCORRECT	INCORRECT	CORRECT	INCORRECT	CORRECT	CORRECT	INCORRECT	INCORRECT	INCORRECT	INCORRECT	CORRECT	CORRECT	CORRECT	CORRECT	INCORRECT	CORRECT
male	40-49	owner	Community pharmacies	Master	More than 10 years	More than 40 hr	city	Less than 80 h	less than 50	less than 5	Not at all	Not at all	Not at all	Very much	Very much	CORRECT	Yes, only prebiotic	CORRECT	CORRECT	CORRECT	CORRECT	CORRECT	INCORRECT	CORRECT	CORRECT	INCORRECT	INCORRECT	INCORRECT	CORRECT	INCORRECT	Limited knowledge	CORRECT	CORRECT	CORRECT	CORRECT	CORRECT	CORRECT	CORRECT	CORRECT	CORRECT	INCORRECT	CORRECT	CORRECT	INCORRECT	INCORRECT	CORRECT	CORRECT	CORRECT	CORRECT
male	>50	Manager	Community pharmacies	Bachelor of Pharmacy	More than 10 years	24 hr or less	village	Less than 80 h	less than 50	less than 5	Some what	Some what	Very much	Not at all	Very much	CORRECT	Yes, only prebiotic	CORRECT	INCORRECT	INCORRECT	CORRECT	CORRECT	CORRECT	CORRECT	INCORRECT	INCORRECT	INCORRECT	INCORRECT	INCORRECT	INCORRECT	Limited knowledge	CORRECT	CORRECT	INCORRECT	INCORRECT	INCORRECT	INCORRECT	INCORRECT	CORRECT	INCORRECT	INCORRECT	INCORRECT	INCORRECT	INCORRECT	INCORRECT	CORRECT	CORRECT	INCORRECT	INCORRECT
female	20-29	Staff Pharmacist	Hospital pharmacies inpatient	Bachelor of Pharmacy	less than one year	24 hr or less	city	7 days 24/24	less than 50	less than 5	Some what	Some what	Some what	Not at all	Not at all	CORRECT	Yes, I know both probiotic and prebiotic	CORRECT	INCORRECT	CORRECT	CORRECT	CORRECT	INCORRECT	CORRECT	CORRECT	CORRECT	CORRECT	CORRECT	CORRECT	CORRECT	Limited knowledge	CORRECT	CORRECT	CORRECT	CORRECT	INCORRECT	INCORRECT	CORRECT	CORRECT	CORRECT	INCORRECT	CORRECT	INCORRECT	CORRECT	CORRECT	CORRECT	CORRECT	INCORRECT	CORRECT
female	30-39	Staff Pharmacist	Community pharmacies	Bachelor of Pharmacy	1- 5	24 hr or less	city	Less than 80 h	less than 50	less than 5	Very much	Not at all	Very much	Not at all	Some what	INCORRECT	No, neither	CORRECT	INCORRECT	CORRECT	CORRECT	INCORRECT	INCORRECT	CORRECT	INCORRECT	INCORRECT	INCORRECT	CORRECT	CORRECT	CORRECT	Good knowledge	CORRECT	INCORRECT	CORRECT	INCORRECT	CORRECT	CORRECT	CORRECT	INCORRECT	CORRECT	INCORRECT	CORRECT	INCORRECT	INCORRECT	INCORRECT	CORRECT	CORRECT	INCORRECT	CORRECT
male	20-29	Staff Pharmacist	Community pharmacies	Bachelor of Pharmacy	less than one year	25–40 hr	city	Less than 80 h	less than 50	less than 5	Not at all	Not at all	Some what	Very much	Very much	CORRECT	Yes, only prebiotic	CORRECT	INCORRECT	CORRECT	CORRECT	CORRECT	INCORRECT	CORRECT	CORRECT	CORRECT	CORRECT	CORRECT	CORRECT	INCORRECT	Good knowledge	CORRECT	INCORRECT	INCORRECT	CORRECT	CORRECT	INCORRECT	CORRECT	CORRECT	INCORRECT	INCORRECT	CORRECT	CORRECT	CORRECT	CORRECT	CORRECT	CORRECT	INCORRECT	CORRECT
male	20-29	Staff Pharmacist	Community pharmacies	Bachelor of Pharmacy	1- 5	More than 40 hr	city	Less than 80 h	less than 50	more than 5	Some what	Some what	Some what	Very much	Very much	INCORRECT	Yes, I know both probiotic and prebiotic	CORRECT	CORRECT	CORRECT	CORRECT	CORRECT	INCORRECT	CORRECT	CORRECT	CORRECT	CORRECT	CORRECT	CORRECT	CORRECT	Good knowledge	CORRECT	INCORRECT	CORRECT	INCORRECT	CORRECT	CORRECT	CORRECT	CORRECT	CORRECT	INCORRECT	CORRECT	INCORRECT	CORRECT	CORRECT	CORRECT	CORRECT	INCORRECT	CORRECT
male	20-29	Staff Pharmacist	Community pharmacies	Bachelor of Pharmacy	1- 5	25–40 hr	village	80–120 h	50 and more	less than 5	Not at all	Not at all	Not at all	Very much	Very much	CORRECT	Yes, I know both probiotic and prebiotic	CORRECT	CORRECT	CORRECT	CORRECT	CORRECT	INCORRECT	CORRECT	CORRECT	CORRECT	INCORRECT	CORRECT	CORRECT	CORRECT	Good knowledge	CORRECT	CORRECT	INCORRECT	CORRECT	CORRECT	CORRECT	CORRECT	CORRECT	INCORRECT	INCORRECT	INCORRECT	INCORRECT	INCORRECT	INCORRECT	CORRECT	CORRECT	INCORRECT	CORRECT
female	30-39	Staff Pharmacist	Community pharmacies	Bachelor of Pharmacy	More than 10 years	25–40 hr	city	7 days 24/24	less than 50	less than 5	Some what	Some what	Some what	Not at all	Some what	CORRECT	Yes, I know both probiotic and prebiotic	CORRECT	CORRECT	CORRECT	CORRECT	CORRECT	INCORRECT	CORRECT	CORRECT	CORRECT	CORRECT	CORRECT	CORRECT	CORRECT	Good knowledge	CORRECT	CORRECT	CORRECT	INCORRECT	CORRECT	CORRECT	CORRECT	CORRECT	CORRECT	CORRECT	CORRECT	CORRECT	CORRECT	CORRECT	CORRECT	CORRECT	INCORRECT	CORRECT
male	30-39	Manager	Community pharmacies	Master	More than 10 years	25–40 hr	city	80–120 h	less than 50	less than 5	Very much	Very much	Very much	Very much	Very much	CORRECT	Yes, I know both probiotic and prebiotic	CORRECT	CORRECT	CORRECT	CORRECT	CORRECT	INCORRECT	INCORRECT	CORRECT	CORRECT	CORRECT	CORRECT	CORRECT	CORRECT	Good knowledge	CORRECT	CORRECT	CORRECT	INCORRECT	CORRECT	CORRECT	CORRECT	CORRECT	CORRECT	CORRECT	CORRECT	CORRECT	CORRECT	CORRECT	CORRECT	CORRECT	CORRECT	CORRECT
male	30-39	Manager	Community pharmacies	Master	More than 10 years	25–40 hr	city	80–120 h	less than 50	less than 5	Very much	Very much	Very much	Very much	Very much	CORRECT	Yes, I know both probiotic and prebiotic	CORRECT	CORRECT	CORRECT	CORRECT	CORRECT	INCORRECT	INCORRECT	CORRECT	CORRECT	CORRECT	CORRECT	CORRECT	CORRECT	Good knowledge	CORRECT	CORRECT	CORRECT	INCORRECT	CORRECT	CORRECT	CORRECT	CORRECT	CORRECT	CORRECT	CORRECT	CORRECT	CORRECT	CORRECT	CORRECT	CORRECT	CORRECT	CORRECT
male	>50	owner	Community pharmacies	Bachelor of Pharmacy	More than 10 years	More than 40 hr	city	80–120 h	50 and more	less than 5	Not at all	Not at all	Very much	Not at all	Very much	CORRECT	Yes, only prebiotic	CORRECT	INCORRECT	INCORRECT	CORRECT	CORRECT	INCORRECT	CORRECT	INCORRECT	INCORRECT	INCORRECT	INCORRECT	CORRECT	CORRECT	Moderate knowledge	CORRECT	CORRECT	INCORRECT	CORRECT	CORRECT	INCORRECT	CORRECT	CORRECT	CORRECT	INCORRECT	INCORRECT	INCORRECT	INCORRECT	CORRECT	CORRECT	CORRECT	INCORRECT	INCORRECT
female	30-39	Manager	Community pharmacies	Master	More than 10 years	25–40 hr	city	80–120 h	less than 50	less than 5	Some what	Some what	Some what	Not at all	Some what	CORRECT	Yes, I know both probiotic and prebiotic	CORRECT	CORRECT	CORRECT	CORRECT	CORRECT	INCORRECT	CORRECT	CORRECT	CORRECT	CORRECT	CORRECT	CORRECT	CORRECT	Moderate knowledge	CORRECT	CORRECT	INCORRECT	CORRECT	CORRECT	INCORRECT	CORRECT	CORRECT	INCORRECT	INCORRECT	CORRECT	CORRECT	INCORRECT	INCORRECT	INCORRECT	CORRECT	INCORRECT	CORRECT
male	20-29	Staff Pharmacist	Community pharmacies	Pharm D	1- 5	More than 40 hr	city	80–120 h	less than 50	more than 5	Not at all	Not at all	Not at all	Very much	Very much	CORRECT	Yes, I know both probiotic and prebiotic	CORRECT	CORRECT	INCORRECT	CORRECT	CORRECT	INCORRECT	CORRECT	INCORRECT	INCORRECT	INCORRECT	INCORRECT	CORRECT	CORRECT	Moderate knowledge	CORRECT	CORRECT	CORRECT	INCORRECT	CORRECT	CORRECT	CORRECT	CORRECT	CORRECT	CORRECT	CORRECT	INCORRECT	CORRECT	CORRECT	INCORRECT	CORRECT	INCORRECT	CORRECT
female	20-29	Staff Pharmacist	Community pharmacies	Bachelor of Pharmacy	less than one year	25–40 hr	city	80–120 h	less than 50	less than 5	Very much	Some what	Some what	Very much	Very much	CORRECT	Yes, I know both probiotic and prebiotic	CORRECT	CORRECT	CORRECT	CORRECT	CORRECT	INCORRECT	CORRECT	CORRECT	CORRECT	CORRECT	CORRECT	CORRECT	CORRECT	Moderate knowledge	CORRECT	CORRECT	CORRECT	INCORRECT	CORRECT	CORRECT	CORRECT	CORRECT	CORRECT	CORRECT	INCORRECT	INCORRECT	CORRECT	CORRECT	CORRECT	CORRECT	INCORRECT	CORRECT
female	20-29	Staff Pharmacist	Community pharmacies	Bachelor of Pharmacy	less than one year	24 hr or less	city	80–120 h	50 and more	less than 5	Not at all	Not at all	Not at all	Not at all	Not at all	CORRECT	No, neither	INCORRECT	INCORRECT	INCORRECT	CORRECT	CORRECT	INCORRECT	INCORRECT	CORRECT	INCORRECT	INCORRECT	INCORRECT	INCORRECT	INCORRECT	Limited knowledge	INCORRECT	INCORRECT	INCORRECT	INCORRECT	INCORRECT	INCORRECT	INCORRECT	INCORRECT	INCORRECT	INCORRECT	INCORRECT	INCORRECT	INCORRECT	INCORRECT	INCORRECT	INCORRECT	INCORRECT	INCORRECT
female	20-29	Staff Pharmacist	Community pharmacies	Bachelor of Pharmacy	1- 5	24 hr or less	camp	80–120 h	50 and more	less than 5	Not at all	Not at all	Not at all	Not at all	Not at all	INCORRECT	No, neither	INCORRECT	INCORRECT	CORRECT	INCORRECT	INCORRECT	CORRECT	INCORRECT	CORRECT	CORRECT	INCORRECT	INCORRECT	INCORRECT	INCORRECT	Limited knowledge	INCORRECT	INCORRECT	INCORRECT	INCORRECT	INCORRECT	INCORRECT	INCORRECT	INCORRECT	INCORRECT	INCORRECT	INCORRECT	INCORRECT	INCORRECT	INCORRECT	INCORRECT	INCORRECT	INCORRECT	INCORRECT
female	20-29	Staff Pharmacist	Community pharmacies	Bachelor of Pharmacy	less than one year	24 hr or less	city	Less than 80 h	less than 50	less than 5	Some what	Some what	Some what	Not at all	Some what	INCORRECT	Yes, only prebiotic	CORRECT	INCORRECT	CORRECT	CORRECT	CORRECT	INCORRECT	CORRECT	INCORRECT	INCORRECT	CORRECT	INCORRECT	CORRECT	CORRECT	Limited knowledge	CORRECT	CORRECT	INCORRECT	INCORRECT	INCORRECT	INCORRECT	INCORRECT	INCORRECT	INCORRECT	INCORRECT	INCORRECT	INCORRECT	INCORRECT	INCORRECT	INCORRECT	INCORRECT	INCORRECT	INCORRECT
female	30-39	Staff Pharmacist	Community pharmacies	Bachelor of Pharmacy	1- 5	24 hr or less	city	Less than 80 h	less than 50	more than 5	Some what	Some what	Some what	Not at all	Some what	INCORRECT	Yes, only prebiotic	CORRECT	INCORRECT	CORRECT	CORRECT	CORRECT	INCORRECT	CORRECT	CORRECT	CORRECT	CORRECT	CORRECT	CORRECT	CORRECT	Limited knowledge	CORRECT	CORRECT	CORRECT	INCORRECT	CORRECT	CORRECT	INCORRECT	CORRECT	CORRECT	CORRECT	CORRECT	CORRECT	INCORRECT	INCORRECT	INCORRECT	INCORRECT	INCORRECT	INCORRECT
female	20-29	Staff Pharmacist	Community pharmacies	Bachelor of Pharmacy	1- 5	More than 40 hr	village	80–120 h	less than 50	less than 5	Not at all	Not at all	Not at all	Very much	Very much	CORRECT	Yes, I know both probiotic and prebiotic	CORRECT	INCORRECT	CORRECT	CORRECT	CORRECT	INCORRECT	CORRECT	CORRECT	CORRECT	CORRECT	CORRECT	CORRECT	CORRECT	Limited knowledge	CORRECT	CORRECT	INCORRECT	INCORRECT	INCORRECT	CORRECT	CORRECT	CORRECT	CORRECT	CORRECT	INCORRECT	INCORRECT	INCORRECT	INCORRECT	INCORRECT	INCORRECT	INCORRECT	INCORRECT
female	30-39	Manager	Community pharmacies	PhD	More than 10 years	25–40 hr	city	80–120 h	less than 50	less than 5	Very much	Very much	Very much	Very much	Very much	CORRECT	Yes, I know both probiotic and prebiotic	CORRECT	CORRECT	CORRECT	CORRECT	CORRECT	INCORRECT	INCORRECT	CORRECT	CORRECT	CORRECT	CORRECT	CORRECT	CORRECT	Extensive knowledge	CORRECT	CORRECT	INCORRECT	CORRECT	CORRECT	INCORRECT	CORRECT	CORRECT	INCORRECT	INCORRECT	CORRECT	CORRECT	CORRECT	CORRECT	CORRECT	CORRECT	INCORRECT	CORRECT
male	30-39	Manager	Community pharmacies	Bachelor of Pharmacy	5–10	More than 40 hr	city	Less than 80 h	less than 50	less than 5	Very much	Very much	Some what	Very much	Some what	INCORRECT	Yes, only probiotic	CORRECT	CORRECT	CORRECT	INCORRECT	CORRECT	INCORRECT	CORRECT	INCORRECT	INCORRECT	INCORRECT	CORRECT	CORRECT	CORRECT	Good knowledge	CORRECT	CORRECT	INCORRECT	INCORRECT	CORRECT	INCORRECT	CORRECT	CORRECT	INCORRECT	CORRECT	CORRECT	CORRECT	INCORRECT	CORRECT	CORRECT	CORRECT	CORRECT	CORRECT
female	20-29	Staff Pharmacist	Community pharmacies	Pharm D	1- 5	25–40 hr	village	80–120 h	less than 50	less than 5	Very much	Not at all	Some what	Very much	Very much	CORRECT	No, neither	CORRECT	INCORRECT	INCORRECT	INCORRECT	CORRECT	INCORRECT	CORRECT	INCORRECT	CORRECT	INCORRECT	CORRECT	CORRECT	CORRECT	Limited knowledge	CORRECT	CORRECT	INCORRECT	INCORRECT	INCORRECT	CORRECT	CORRECT	CORRECT	INCORRECT	INCORRECT	INCORRECT	INCORRECT	INCORRECT	INCORRECT	INCORRECT	INCORRECT	INCORRECT	INCORRECT
female	20-29	Staff Pharmacist	Community pharmacies	Pharm D	less than one year	24 hr or less	city	7 days 24/24	less than 50	more than 5	Some what	Not at all	Some what	Very much	Very much	CORRECT	No, neither	CORRECT	INCORRECT	CORRECT	INCORRECT	CORRECT	INCORRECT	CORRECT	CORRECT	CORRECT	CORRECT	CORRECT	CORRECT	CORRECT	Limited knowledge	CORRECT	CORRECT	CORRECT	INCORRECT	INCORRECT	CORRECT	CORRECT	CORRECT	INCORRECT	CORRECT	CORRECT	INCORRECT	INCORRECT	CORRECT	CORRECT	CORRECT	INCORRECT	CORRECT
female	20-29	Staff Pharmacist	Community pharmacies	Bachelor of Pharmacy	less than one year	24 hr or less	city	7 days 24/24	50 and more	less than 5	Not at all	Not at all	Some what	Very much	Very much	INCORRECT	Yes, I know both probiotic and prebiotic	CORRECT	CORRECT	INCORRECT	INCORRECT	CORRECT	INCORRECT	CORRECT	INCORRECT	INCORRECT	INCORRECT	INCORRECT	CORRECT	CORRECT	Limited knowledge	CORRECT	CORRECT	INCORRECT	INCORRECT	INCORRECT	INCORRECT	INCORRECT	INCORRECT	INCORRECT	CORRECT	INCORRECT	INCORRECT	INCORRECT	INCORRECT	CORRECT	INCORRECT	INCORRECT	CORRECT
male	20-29	Staff Pharmacist	Community pharmacies	Bachelor of Pharmacy	1- 5	More than 40 hr	city	80–120 h	less than 50	more than 5	Very much	Very much	Some what	Not at all	Not at all	CORRECT	Yes, only probiotic	CORRECT	CORRECT	CORRECT	INCORRECT	CORRECT	INCORRECT	CORRECT	INCORRECT	INCORRECT	INCORRECT	CORRECT	CORRECT	CORRECT	Limited knowledge	CORRECT	INCORRECT	CORRECT	INCORRECT	CORRECT	CORRECT	CORRECT	CORRECT	INCORRECT	INCORRECT	CORRECT	CORRECT	INCORRECT	CORRECT	CORRECT	CORRECT	INCORRECT	INCORRECT
female	20-29	Staff Pharmacist	Community pharmacies	Bachelor of Pharmacy	1- 5	25–40 hr	camp	7 days 24/24	50 and more	less than 5	Very much	Some what	Some what	Some what	Not at all	INCORRECT	Yes, only probiotic	CORRECT	INCORRECT	CORRECT	INCORRECT	CORRECT	INCORRECT	INCORRECT	CORRECT	CORRECT	CORRECT	CORRECT	CORRECT	CORRECT	Moderate knowledge	CORRECT	CORRECT	CORRECT	CORRECT	CORRECT	CORRECT	CORRECT	CORRECT	CORRECT	CORRECT	CORRECT	CORRECT	INCORRECT	CORRECT	CORRECT	CORRECT	CORRECT	CORRECT
female	20-29	Staff Pharmacist	Community pharmacies	Master	1- 5	25–40 hr	city	80–120 h	less than 50	less than 5	Not at all	Some what	Some what	Very much	Some what	CORRECT	Yes, I know both probiotic and prebiotic	CORRECT	CORRECT	CORRECT	INCORRECT	CORRECT	INCORRECT	CORRECT	INCORRECT	INCORRECT	INCORRECT	INCORRECT	CORRECT	CORRECT	Good knowledge	CORRECT	CORRECT	CORRECT	CORRECT	CORRECT	INCORRECT	CORRECT	CORRECT	CORRECT	INCORRECT	CORRECT	CORRECT	CORRECT	CORRECT	CORRECT	CORRECT	INCORRECT	CORRECT
female	20-29	Staff Pharmacist	Community pharmacies	Bachelor of Pharmacy	less than one year	25–40 hr	village	80–120 h	50 and more	less than 5	Some what	Not at all	Some what	Not at all	Not at all	CORRECT	Yes, only probiotic	CORRECT	CORRECT	CORRECT	INCORRECT	CORRECT	INCORRECT	CORRECT	INCORRECT	CORRECT	CORRECT	INCORRECT	CORRECT	CORRECT	Limited knowledge	CORRECT	CORRECT	CORRECT	INCORRECT	INCORRECT	CORRECT	INCORRECT	CORRECT	INCORRECT	CORRECT	CORRECT	INCORRECT	INCORRECT	CORRECT	INCORRECT	CORRECT	INCORRECT	CORRECT
male	30-39	Staff Pharmacist	Community pharmacies	Master	1- 5	25–40 hr	village	80–120 h	50 and more	less than 5	Some what	Some what	Some what	Some what	Some what	CORRECT	Yes, only probiotic	CORRECT	CORRECT	CORRECT	INCORRECT	CORRECT	INCORRECT	CORRECT	INCORRECT	INCORRECT	INCORRECT	INCORRECT	INCORRECT	CORRECT	Limited knowledge	CORRECT	CORRECT	INCORRECT	INCORRECT	INCORRECT	INCORRECT	INCORRECT	CORRECT	INCORRECT	INCORRECT	INCORRECT	INCORRECT	INCORRECT	INCORRECT	CORRECT	CORRECT	INCORRECT	CORRECT
female	20-29	Staff Pharmacist	Hospital pharmacies outpatient	Bachelor of Pharmacy	1- 5	25–40 hr	city	80–120 h	less than 50	less than 5	Not at all	Some what	Some what	Very much	Very much	CORRECT	Yes, I know both probiotic and prebiotic	INCORRECT	CORRECT	CORRECT	INCORRECT	CORRECT	CORRECT	INCORRECT	INCORRECT	INCORRECT	CORRECT	CORRECT	CORRECT	CORRECT	Moderate knowledge	CORRECT	CORRECT	CORRECT	CORRECT	CORRECT	CORRECT	CORRECT	INCORRECT	CORRECT	CORRECT	CORRECT	CORRECT	INCORRECT	CORRECT	CORRECT	CORRECT	INCORRECT	CORRECT
female	20-29	Staff Pharmacist	Community pharmacies	Bachelor of Pharmacy	1- 5	25–40 hr	city	80–120 h	less than 50	less than 5	Not at all	Not at all	Not at all	Very much	Very much	CORRECT	Yes, I know both probiotic and prebiotic	CORRECT	CORRECT	CORRECT	INCORRECT	CORRECT	INCORRECT	CORRECT	INCORRECT	INCORRECT	INCORRECT	INCORRECT	CORRECT	CORRECT	Moderate knowledge	CORRECT	INCORRECT	CORRECT	CORRECT	INCORRECT	CORRECT	CORRECT	CORRECT	CORRECT	INCORRECT	CORRECT	CORRECT	CORRECT	CORRECT	CORRECT	CORRECT	INCORRECT	CORRECT
male	20-29	Manager	Community pharmacies	Bachelor of Pharmacy	less than one year	24 hr or less	village	80–120 h	less than 50	less than 5	Not at all	Some what	Some what	Some what	Very much	INCORRECT	Yes, I know both probiotic and prebiotic	CORRECT	CORRECT	CORRECT	INCORRECT	CORRECT	INCORRECT	CORRECT	CORRECT	INCORRECT	CORRECT	CORRECT	CORRECT	CORRECT	Moderate knowledge	CORRECT	CORRECT	CORRECT	CORRECT	INCORRECT	INCORRECT	INCORRECT	INCORRECT	INCORRECT	INCORRECT	INCORRECT	INCORRECT	CORRECT	CORRECT	CORRECT	INCORRECT	INCORRECT	INCORRECT
female	30-39	Staff Pharmacist	Hospital pharmacies outpatient	Bachelor of Pharmacy	5–10	More than 40 hr	city	Less than 80 h	less than 50	less than 5	Not at all	Not at all	Not at all	Very much	Very much	INCORRECT	Yes, I know both probiotic and prebiotic	CORRECT	CORRECT	CORRECT	INCORRECT	CORRECT	INCORRECT	CORRECT	CORRECT	INCORRECT	CORRECT	INCORRECT	INCORRECT	CORRECT	Moderate knowledge	CORRECT	CORRECT	CORRECT	CORRECT	INCORRECT	INCORRECT	CORRECT	CORRECT	CORRECT	CORRECT	CORRECT	INCORRECT	CORRECT	INCORRECT	CORRECT	INCORRECT	INCORRECT	CORRECT
female	20-29	Staff Pharmacist	Community pharmacies	Bachelor of Pharmacy	less than one year	More than 40 hr	city	80–120 h	less than 50	less than 5	Not at all	Not at all	Not at all	Very much	Some what	CORRECT	Yes, I know both probiotic and prebiotic	CORRECT	CORRECT	CORRECT	INCORRECT	CORRECT	INCORRECT	CORRECT	CORRECT	INCORRECT	CORRECT	INCORRECT	INCORRECT	CORRECT	Moderate knowledge	CORRECT	CORRECT	CORRECT	CORRECT	INCORRECT	INCORRECT	INCORRECT	CORRECT	INCORRECT	CORRECT	INCORRECT	INCORRECT	CORRECT	INCORRECT	INCORRECT	CORRECT	INCORRECT	INCORRECT
male	40-49	owner	Hospital pharmacies outpatient	Bachelor of Pharmacy	5–10	More than 40 hr	camp	Less than 80 h	less than 50	less than 5	Very much	Very much	Some what	Not at all	Not at all	INCORRECT	Yes, only probiotic	CORRECT	CORRECT	CORRECT	INCORRECT	CORRECT	INCORRECT	INCORRECT	INCORRECT	INCORRECT	CORRECT	INCORRECT	CORRECT	CORRECT	Moderate knowledge	CORRECT	CORRECT	CORRECT	CORRECT	CORRECT	CORRECT	CORRECT	CORRECT	CORRECT	CORRECT	CORRECT	CORRECT	CORRECT	INCORRECT	CORRECT	CORRECT	CORRECT	CORRECT
female	20-29	Staff Pharmacist	Community pharmacies	Bachelor of Pharmacy	1- 5	24 hr or less	city	80–120 h	50 and more	less than 5	Not at all	Not at all	Not at all	Not at all	Not at all	CORRECT	Yes, I know both probiotic and prebiotic	CORRECT	INCORRECT	INCORRECT	INCORRECT	CORRECT	INCORRECT	INCORRECT	CORRECT	CORRECT	INCORRECT	INCORRECT	CORRECT	CORRECT	Extensive knowledge	CORRECT	CORRECT	INCORRECT	INCORRECT	INCORRECT	INCORRECT	CORRECT	CORRECT	INCORRECT	INCORRECT	CORRECT	CORRECT	CORRECT	CORRECT	CORRECT	CORRECT	CORRECT	INCORRECT
male	20-29	Staff Pharmacist	Community pharmacies	Bachelor of Pharmacy	1- 5	24 hr or less	village	80–120 h	less than 50	more than 5	Not at all	Not at all	Some what	Some what	Some what	CORRECT	No, neither	CORRECT	CORRECT	CORRECT	INCORRECT	CORRECT	INCORRECT	CORRECT	INCORRECT	INCORRECT	CORRECT	CORRECT	CORRECT	CORRECT	Limited knowledge	CORRECT	CORRECT	CORRECT	INCORRECT	INCORRECT	CORRECT	CORRECT	CORRECT	CORRECT	CORRECT	CORRECT	CORRECT	INCORRECT	INCORRECT	CORRECT	INCORRECT	INCORRECT	CORRECT
male	>50	owner	Community pharmacies	Bachelor of Pharmacy	5–10	More than 40 hr	village	80–120 h	less than 50	less than 5	Not at all	Not at all	Not at all	Some what	Some what	INCORRECT	Yes, I know both probiotic and prebiotic	CORRECT	CORRECT	INCORRECT	INCORRECT	CORRECT	INCORRECT	INCORRECT	INCORRECT	INCORRECT	INCORRECT	CORRECT	CORRECT	CORRECT	Limited knowledge	CORRECT	CORRECT	CORRECT	INCORRECT	CORRECT	INCORRECT	CORRECT	CORRECT	INCORRECT	INCORRECT	CORRECT	CORRECT	CORRECT	CORRECT	CORRECT	CORRECT	INCORRECT	CORRECT
male	30-39	owner	Community pharmacies	Bachelor of Pharmacy	1- 5	24 hr or less	village	Less than 80 h	less than 50	less than 5	Some what	Some what	Some what	Very much	Some what	INCORRECT	Yes, only probiotic	CORRECT	INCORRECT	INCORRECT	INCORRECT	INCORRECT	INCORRECT	CORRECT	CORRECT	INCORRECT	CORRECT	CORRECT	CORRECT	CORRECT	Limited knowledge	CORRECT	INCORRECT	INCORRECT	INCORRECT	CORRECT	INCORRECT	CORRECT	INCORRECT	CORRECT	CORRECT	CORRECT	CORRECT	CORRECT	INCORRECT	CORRECT	INCORRECT	INCORRECT	INCORRECT
male	20-29	Staff Pharmacist	Community pharmacies	Bachelor of Pharmacy	1- 5	More than 40 hr	city	80–120 h	less than 50	less than 5	Not at all	Not at all	Not at all	Some what	Some what	INCORRECT	Yes, I know both probiotic and prebiotic	CORRECT	CORRECT	CORRECT	INCORRECT	CORRECT	INCORRECT	INCORRECT	CORRECT	CORRECT	CORRECT	CORRECT	CORRECT	CORRECT	Moderate knowledge	CORRECT	CORRECT	CORRECT	INCORRECT	CORRECT	INCORRECT	CORRECT	CORRECT	INCORRECT	INCORRECT	CORRECT	CORRECT	CORRECT	CORRECT	INCORRECT	INCORRECT	INCORRECT	CORRECT
female	20-29	Staff Pharmacist	Hospital pharmacies inpatient	Pharm D	1- 5	More than 40 hr	city	80–120 h	less than 50	less than 5	Not at all	Not at all	Not at all	Very much	Some what	INCORRECT	Yes, I know both probiotic and prebiotic	CORRECT	CORRECT	CORRECT	INCORRECT	CORRECT	INCORRECT	CORRECT	INCORRECT	INCORRECT	INCORRECT	INCORRECT	CORRECT	CORRECT	Limited knowledge	CORRECT	CORRECT	INCORRECT	INCORRECT	INCORRECT	CORRECT	CORRECT	CORRECT	CORRECT	INCORRECT	INCORRECT	CORRECT	INCORRECT	INCORRECT	CORRECT	CORRECT	INCORRECT	CORRECT
female	30-39	Staff Pharmacist	Community pharmacies	Bachelor of Pharmacy	1- 5	24 hr or less	city	80–120 h	less than 50	less than 5	Very much	Very much	Some what	Some what	Not at all	CORRECT	Yes, I know both probiotic and prebiotic	CORRECT	CORRECT	INCORRECT	INCORRECT	CORRECT	INCORRECT	CORRECT	INCORRECT	CORRECT	CORRECT	CORRECT	CORRECT	CORRECT	Limited knowledge	CORRECT	CORRECT	CORRECT	CORRECT	INCORRECT	CORRECT	CORRECT	CORRECT	CORRECT	CORRECT	CORRECT	INCORRECT	INCORRECT	INCORRECT	INCORRECT	INCORRECT	INCORRECT	CORRECT
male	20-29	Staff Pharmacist	Community pharmacies	Bachelor of Pharmacy	1- 5	More than 40 hr	camp	80–120 h	less than 50	less than 5	Not at all	Some what	Not at all	Not at all	Some what	CORRECT	Yes, only prebiotic	CORRECT	INCORRECT	INCORRECT	INCORRECT	INCORRECT	INCORRECT	INCORRECT	INCORRECT	INCORRECT	CORRECT	INCORRECT	CORRECT	CORRECT	Moderate knowledge	CORRECT	CORRECT	INCORRECT	INCORRECT	INCORRECT	CORRECT	CORRECT	INCORRECT	CORRECT	CORRECT	INCORRECT	INCORRECT	INCORRECT	INCORRECT	CORRECT	INCORRECT	INCORRECT	CORRECT
female	20-29	Staff Pharmacist	Community pharmacies	Bachelor of Pharmacy	1- 5	25–40 hr	village	80–120 h	less than 50	less than 5	Some what	Not at all	Some what	Very much	Some what	CORRECT	Yes, I know both probiotic and prebiotic	CORRECT	CORRECT	INCORRECT	INCORRECT	CORRECT	INCORRECT	CORRECT	INCORRECT	INCORRECT	INCORRECT	CORRECT	CORRECT	CORRECT	Good knowledge	CORRECT	CORRECT	CORRECT	CORRECT	INCORRECT	CORRECT	CORRECT	INCORRECT	CORRECT	CORRECT	CORRECT	INCORRECT	CORRECT	CORRECT	CORRECT	CORRECT	CORRECT	CORRECT
male	40-49	Staff Pharmacist	Community pharmacies	PhD	5–10	25–40 hr	city	80–120 h	less than 50	less than 5	Not at all	Not at all	Not at all	Very much	Not at all	INCORRECT	Yes, I know both probiotic and prebiotic	CORRECT	CORRECT	CORRECT	INCORRECT	CORRECT	INCORRECT	INCORRECT	CORRECT	CORRECT	CORRECT	CORRECT	CORRECT	CORRECT	Good knowledge	CORRECT	CORRECT	CORRECT	CORRECT	CORRECT	INCORRECT	CORRECT	CORRECT	INCORRECT	CORRECT	CORRECT	CORRECT	CORRECT	CORRECT	CORRECT	CORRECT	INCORRECT	CORRECT
female	20-29	Staff Pharmacist	Community pharmacies	Pharm D	1- 5	24 hr or less	city	7 days 24/24	less than 50	less than 5	Not at all	Some what	Some what	Very much	Very much	CORRECT	Yes, I know both probiotic and prebiotic	CORRECT	CORRECT	CORRECT	INCORRECT	CORRECT	INCORRECT	CORRECT	INCORRECT	INCORRECT	CORRECT	CORRECT	CORRECT	CORRECT	Moderate knowledge	CORRECT	CORRECT	CORRECT	INCORRECT	INCORRECT	INCORRECT	CORRECT	CORRECT	CORRECT	CORRECT	INCORRECT	CORRECT	CORRECT	CORRECT	CORRECT	INCORRECT	CORRECT	CORRECT
female	20-29	Staff Pharmacist	Community pharmacies	Bachelor of Pharmacy	less than one year	24 hr or less	city	80–120 h	less than 50	less than 5	Some what	Some what	Some what	Some what	Some what	CORRECT	Yes, only probiotic	CORRECT	INCORRECT	INCORRECT	INCORRECT	CORRECT	INCORRECT	INCORRECT	CORRECT	CORRECT	CORRECT	CORRECT	CORRECT	CORRECT	Limited knowledge	CORRECT	CORRECT	INCORRECT	INCORRECT	INCORRECT	INCORRECT	CORRECT	INCORRECT	INCORRECT	INCORRECT	INCORRECT	INCORRECT	INCORRECT	INCORRECT	INCORRECT	INCORRECT	INCORRECT	INCORRECT
male	30-39	owner	Hospital pharmacies outpatient	Bachelor of Pharmacy	5–10	More than 40 hr	city	80–120 h	less than 50	less than 5	Not at all	Not at all	Not at all	Some what	Some what	CORRECT	Yes, only prebiotic	INCORRECT	INCORRECT	CORRECT	INCORRECT	CORRECT	CORRECT	CORRECT	CORRECT	CORRECT	INCORRECT	INCORRECT	CORRECT	CORRECT	Moderate knowledge	INCORRECT	CORRECT	CORRECT	INCORRECT	INCORRECT	CORRECT	INCORRECT	INCORRECT	CORRECT	CORRECT	INCORRECT	INCORRECT	CORRECT	CORRECT	INCORRECT	INCORRECT	INCORRECT	CORRECT
male	30-39	owner	Hospital pharmacies inpatient	Master	1- 5	25–40 hr	city	7 days 24/24	less than 50	less than 5	Some what	Not at all	Some what	Some what	Some what	INCORRECT	Yes, only prebiotic	INCORRECT	INCORRECT	INCORRECT	INCORRECT	INCORRECT	INCORRECT	CORRECT	INCORRECT	CORRECT	CORRECT	CORRECT	INCORRECT	INCORRECT	Good knowledge	CORRECT	INCORRECT	INCORRECT	INCORRECT	INCORRECT	CORRECT	INCORRECT	INCORRECT	INCORRECT	CORRECT	INCORRECT	INCORRECT	CORRECT	INCORRECT	CORRECT	INCORRECT	INCORRECT	INCORRECT
female	20-29	Staff Pharmacist	Community pharmacies	Bachelor of Pharmacy	1- 5	More than 40 hr	city	80–120 h	less than 50	less than 5	Not at all	Not at all	Not at all	Very much	Not at all	CORRECT	Yes, I know both probiotic and prebiotic	CORRECT	CORRECT	CORRECT	INCORRECT	CORRECT	INCORRECT	CORRECT	INCORRECT	INCORRECT	INCORRECT	INCORRECT	CORRECT	CORRECT	Good knowledge	INCORRECT	CORRECT	CORRECT	CORRECT	INCORRECT	INCORRECT	CORRECT	CORRECT	INCORRECT	INCORRECT	INCORRECT	INCORRECT	INCORRECT	CORRECT	CORRECT	CORRECT	CORRECT	INCORRECT
female	20-29	Staff Pharmacist	Community pharmacies	Pharm D	1- 5	25–40 hr	city	Less than 80 h	50 and more	less than 5	Some what	Not at all	Some what	Some what	Not at all	CORRECT	Yes, I know both probiotic and prebiotic	CORRECT	CORRECT	CORRECT	INCORRECT	CORRECT	INCORRECT	CORRECT	CORRECT	INCORRECT	INCORRECT	INCORRECT	INCORRECT	CORRECT	Limited knowledge	CORRECT	CORRECT	CORRECT	INCORRECT	INCORRECT	INCORRECT	INCORRECT	CORRECT	CORRECT	INCORRECT	CORRECT	CORRECT	INCORRECT	INCORRECT	CORRECT	CORRECT	INCORRECT	CORRECT
female	20-29	Staff Pharmacist	Community pharmacies	Bachelor of Pharmacy	1- 5	25–40 hr	village	80–120 h	less than 50	more than 5	Not at all	Not at all	Not at all	Very much	Very much	CORRECT	Yes, I know both probiotic and prebiotic	CORRECT	CORRECT	INCORRECT	INCORRECT	INCORRECT	CORRECT	CORRECT	INCORRECT	INCORRECT	INCORRECT	INCORRECT	INCORRECT	INCORRECT	Limited knowledge	CORRECT	CORRECT	INCORRECT	INCORRECT	INCORRECT	INCORRECT	CORRECT	CORRECT	INCORRECT	INCORRECT	CORRECT	CORRECT	CORRECT	INCORRECT	CORRECT	CORRECT	CORRECT	INCORRECT
female	20-29	Staff Pharmacist	Community pharmacies	Bachelor of Pharmacy	1- 5	More than 40 hr	village	Less than 80 h	less than 50	less than 5	Some what	Some what	Some what	Very much	Very much	INCORRECT	Yes, only probiotic	CORRECT	INCORRECT	CORRECT	INCORRECT	CORRECT	INCORRECT	CORRECT	INCORRECT	INCORRECT	INCORRECT	INCORRECT	CORRECT	CORRECT	Limited knowledge	CORRECT	CORRECT	CORRECT	CORRECT	INCORRECT	CORRECT	CORRECT	CORRECT	CORRECT	CORRECT	INCORRECT	CORRECT	INCORRECT	INCORRECT	INCORRECT	INCORRECT	INCORRECT	INCORRECT
female	20-29	Staff Pharmacist	Community pharmacies	Bachelor of Pharmacy	1- 5	25–40 hr	village	80–120 h	less than 50	less than 5	Not at all	Some what	Some what	Very much	Very much	CORRECT	Yes, I know both probiotic and prebiotic	CORRECT	CORRECT	INCORRECT	INCORRECT	CORRECT	INCORRECT	CORRECT	CORRECT	CORRECT	INCORRECT	INCORRECT	CORRECT	CORRECT	Moderate knowledge	CORRECT	CORRECT	CORRECT	CORRECT	CORRECT	INCORRECT	CORRECT	CORRECT	CORRECT	INCORRECT	CORRECT	CORRECT	CORRECT	CORRECT	CORRECT	CORRECT	CORRECT	CORRECT
male	20-29	Staff Pharmacist	Community pharmacies	Bachelor of Pharmacy	1- 5	25–40 hr	village	80–120 h	less than 50	less than 5	Not at all	Not at all	Not at all	Very much	Very much	CORRECT	Yes, I know both probiotic and prebiotic	CORRECT	CORRECT	CORRECT	INCORRECT	CORRECT	INCORRECT	CORRECT	INCORRECT	INCORRECT	CORRECT	CORRECT	CORRECT	CORRECT	Moderate knowledge	CORRECT	CORRECT	CORRECT	INCORRECT	CORRECT	CORRECT	CORRECT	CORRECT	CORRECT	CORRECT	CORRECT	CORRECT	CORRECT	CORRECT	CORRECT	CORRECT	CORRECT	CORRECT
female	20-29	Staff Pharmacist	Community pharmacies	Bachelor of Pharmacy	1- 5	24 hr or less	village	80–120 h	50 and more	less than 5	Not at all	Not at all	Not at all	Very much	Some what	CORRECT	Yes, I know both probiotic and prebiotic	CORRECT	CORRECT	CORRECT	INCORRECT	CORRECT	CORRECT	CORRECT	CORRECT	INCORRECT	INCORRECT	INCORRECT	CORRECT	CORRECT	Moderate knowledge	CORRECT	CORRECT	CORRECT	INCORRECT	CORRECT	INCORRECT	CORRECT	CORRECT	CORRECT	INCORRECT	CORRECT	CORRECT	CORRECT	CORRECT	CORRECT	CORRECT	INCORRECT	CORRECT
male	>50	owner	Community pharmacies	Bachelor of Pharmacy	5–10	More than 40 hr	city	80–120 h	less than 50	less than 5	Not at all	Not at all	Not at all	Very much	Some what	INCORRECT	Yes, I know both probiotic and prebiotic	CORRECT	CORRECT	CORRECT	INCORRECT	CORRECT	INCORRECT	CORRECT	CORRECT	INCORRECT	INCORRECT	INCORRECT	INCORRECT	INCORRECT	Good knowledge	CORRECT	CORRECT	CORRECT	CORRECT	CORRECT	INCORRECT	CORRECT	CORRECT	INCORRECT	INCORRECT	CORRECT	CORRECT	CORRECT	INCORRECT	CORRECT	CORRECT	CORRECT	CORRECT
female	20-29	Staff Pharmacist	Community pharmacies	Master	1- 5	More than 40 hr	city	80–120 h	50 and more	less than 5	Not at all	Not at all	Some what	Very much	Very much	CORRECT	Yes, I know both probiotic and prebiotic	CORRECT	CORRECT	CORRECT	INCORRECT	CORRECT	INCORRECT	CORRECT	INCORRECT	INCORRECT	INCORRECT	INCORRECT	CORRECT	CORRECT	Good knowledge	CORRECT	CORRECT	INCORRECT	CORRECT	CORRECT	CORRECT	CORRECT	CORRECT	INCORRECT	INCORRECT	CORRECT	CORRECT	CORRECT	CORRECT	CORRECT	CORRECT	CORRECT	CORRECT
female	20-29	Staff Pharmacist	Community pharmacies	Bachelor of Pharmacy	1- 5	25–40 hr	city	80–120 h	less than 50	more than 5	Not at all	Not at all	Not at all	Very much	Very much	INCORRECT	No, neither	CORRECT	CORRECT	CORRECT	INCORRECT	INCORRECT	CORRECT	CORRECT	CORRECT	CORRECT	INCORRECT	CORRECT	CORRECT	CORRECT	Limited knowledge	INCORRECT	INCORRECT	INCORRECT	CORRECT	INCORRECT	INCORRECT	INCORRECT	INCORRECT	INCORRECT	INCORRECT	INCORRECT	INCORRECT	INCORRECT	INCORRECT	INCORRECT	INCORRECT	INCORRECT	INCORRECT
female	20-29	Staff Pharmacist	Community pharmacies	Bachelor of Pharmacy	1- 5	More than 40 hr	village	80–120 h	less than 50	less than 5	Not at all	Not at all	Not at all	Very much	Some what	CORRECT	Yes, I know both probiotic and prebiotic	CORRECT	CORRECT	INCORRECT	INCORRECT	CORRECT	INCORRECT	CORRECT	CORRECT	CORRECT	CORRECT	INCORRECT	CORRECT	CORRECT	Limited knowledge	CORRECT	CORRECT	INCORRECT	CORRECT	CORRECT	CORRECT	CORRECT	CORRECT	CORRECT	CORRECT	CORRECT	CORRECT	CORRECT	CORRECT	CORRECT	CORRECT	INCORRECT	CORRECT
male	30-39	Staff Pharmacist	Community pharmacies	Pharm D	1- 5	More than 40 hr	city	7 days 24/24	less than 50	less than 5	Some what	Very much	Some what	Some what	Very much	CORRECT	Yes, I know both probiotic and prebiotic	CORRECT	CORRECT	INCORRECT	INCORRECT	CORRECT	CORRECT	CORRECT	INCORRECT	INCORRECT	CORRECT	INCORRECT	CORRECT	CORRECT	Limited knowledge	CORRECT	INCORRECT	CORRECT	CORRECT	CORRECT	INCORRECT	CORRECT	CORRECT	INCORRECT	INCORRECT	CORRECT	CORRECT	CORRECT	CORRECT	INCORRECT	CORRECT	INCORRECT	CORRECT
female	20-29	Staff Pharmacist	Community pharmacies	Bachelor of Pharmacy	less than one year	24 hr or less	city	80–120 h	less than 50	more than 5	Not at all	Not at all	Some what	Very much	Some what	CORRECT	Yes, I know both probiotic and prebiotic	CORRECT	CORRECT	CORRECT	INCORRECT	CORRECT	INCORRECT	CORRECT	INCORRECT	INCORRECT	INCORRECT	INCORRECT	CORRECT	CORRECT	Limited knowledge	CORRECT	INCORRECT	CORRECT	INCORRECT	CORRECT	INCORRECT	CORRECT	CORRECT	CORRECT	INCORRECT	CORRECT	CORRECT	CORRECT	INCORRECT	CORRECT	CORRECT	INCORRECT	INCORRECT
male	30-39	Staff Pharmacist	Community pharmacies	Bachelor of Pharmacy	5–10	More than 40 hr	city	80–120 h	50 and more	more than 5	Not at all	Not at all	Not at all	Very much	Some what	CORRECT	Yes, I know both probiotic and prebiotic	CORRECT	CORRECT	INCORRECT	INCORRECT	CORRECT	CORRECT	CORRECT	CORRECT	INCORRECT	CORRECT	INCORRECT	CORRECT	CORRECT	Limited knowledge	CORRECT	CORRECT	INCORRECT	INCORRECT	CORRECT	CORRECT	CORRECT	CORRECT	CORRECT	INCORRECT	CORRECT	INCORRECT	CORRECT	INCORRECT	CORRECT	CORRECT	CORRECT	CORRECT
female	20-29	Staff Pharmacist	Community pharmacies	Bachelor of Pharmacy	1- 5	More than 40 hr	camp	Less than 80 h	less than 50	less than 5	Not at all	Not at all	Not at all	Very much	Very much	CORRECT	Yes, I know both probiotic and prebiotic	CORRECT	CORRECT	CORRECT	INCORRECT	CORRECT	INCORRECT	CORRECT	INCORRECT	INCORRECT	INCORRECT	INCORRECT	CORRECT	INCORRECT	Limited knowledge	CORRECT	CORRECT	INCORRECT	CORRECT	INCORRECT	INCORRECT	CORRECT	CORRECT	INCORRECT	INCORRECT	CORRECT	INCORRECT	INCORRECT	CORRECT	CORRECT	CORRECT	CORRECT	CORRECT
female	20-29	Staff Pharmacist	Community pharmacies	Master	less than one year	24 hr or less	village	Less than 80 h	50 and more	less than 5	Not at all	Not at all	Some what	Very much	Some what	CORRECT	Yes, I know both probiotic and prebiotic	CORRECT	CORRECT	CORRECT	INCORRECT	CORRECT	CORRECT	CORRECT	INCORRECT	INCORRECT	INCORRECT	INCORRECT	CORRECT	INCORRECT	Limited knowledge	CORRECT	INCORRECT	INCORRECT	INCORRECT	INCORRECT	INCORRECT	CORRECT	CORRECT	INCORRECT	INCORRECT	INCORRECT	CORRECT	CORRECT	CORRECT	CORRECT	CORRECT	INCORRECT	INCORRECT
female	20-29	owner	Community pharmacies	Bachelor of Pharmacy	1- 5	24 hr or less	village	7 days 24/24	50 and more	less than 5	Not at all	Not at all	Not at all	Some what	Some what	INCORRECT	Yes, I know both probiotic and prebiotic	CORRECT	CORRECT	INCORRECT	INCORRECT	CORRECT	INCORRECT	CORRECT	INCORRECT	INCORRECT	INCORRECT	CORRECT	INCORRECT	CORRECT	Limited knowledge	CORRECT	INCORRECT	CORRECT	CORRECT	CORRECT	INCORRECT	CORRECT	CORRECT	CORRECT	INCORRECT	CORRECT	CORRECT	INCORRECT	CORRECT	CORRECT	CORRECT	INCORRECT	CORRECT
female	30-39	owner	Community pharmacies	Bachelor of Pharmacy	1- 5	24 hr or less	village	80–120 h	50 and more	less than 5	Not at all	Not at all	Not at all	Some what	Some what	INCORRECT	Yes, only probiotic	CORRECT	INCORRECT	CORRECT	INCORRECT	CORRECT	INCORRECT	CORRECT	CORRECT	INCORRECT	CORRECT	INCORRECT	CORRECT	CORRECT	Limited knowledge	CORRECT	CORRECT	CORRECT	CORRECT	CORRECT	CORRECT	CORRECT	CORRECT	CORRECT	INCORRECT	CORRECT	CORRECT	INCORRECT	INCORRECT	INCORRECT	INCORRECT	INCORRECT	INCORRECT
female	20-29	Staff Pharmacist	Community pharmacies	Bachelor of Pharmacy	less than one year	24 hr or less	city	Less than 80 h	less than 50	more than 5	Some what	Some what	Some what	Very much	Very much	INCORRECT	Yes, only probiotic	CORRECT	INCORRECT	INCORRECT	INCORRECT	CORRECT	CORRECT	CORRECT	CORRECT	INCORRECT	INCORRECT	INCORRECT	CORRECT	INCORRECT	Limited knowledge	CORRECT	CORRECT	CORRECT	CORRECT	INCORRECT	CORRECT	INCORRECT	CORRECT	INCORRECT	INCORRECT	INCORRECT	INCORRECT	INCORRECT	INCORRECT	INCORRECT	INCORRECT	INCORRECT	INCORRECT
female	20-29	Staff Pharmacist	Community pharmacies	Bachelor of Pharmacy	1- 5	25–40 hr	city	7 days 24/24	less than 50	less than 5	Not at all	Not at all	Not at all	Some what	Some what	CORRECT	Yes, only probiotic	CORRECT	INCORRECT	CORRECT	INCORRECT	CORRECT	CORRECT	CORRECT	INCORRECT	INCORRECT	INCORRECT	INCORRECT	CORRECT	INCORRECT	Limited knowledge	CORRECT	CORRECT	CORRECT	CORRECT	INCORRECT	INCORRECT	CORRECT	CORRECT	INCORRECT	INCORRECT	CORRECT	CORRECT	INCORRECT	INCORRECT	INCORRECT	INCORRECT	INCORRECT	INCORRECT
male	30-39	Staff Pharmacist	Community pharmacies	Pharm D	1- 5	More than 40 hr	village	80–120 h	50 and more	less than 5	Not at all	Not at all	Some what	Very much	Very much	INCORRECT	Yes, only probiotic	CORRECT	INCORRECT	CORRECT	INCORRECT	CORRECT	CORRECT	CORRECT	INCORRECT	INCORRECT	INCORRECT	INCORRECT	INCORRECT	INCORRECT	Limited knowledge	CORRECT	CORRECT	INCORRECT	INCORRECT	CORRECT	CORRECT	CORRECT	CORRECT	INCORRECT	INCORRECT	INCORRECT	INCORRECT	INCORRECT	INCORRECT	INCORRECT	INCORRECT	INCORRECT	CORRECT
female	20-29	Staff Pharmacist	Community pharmacies	Bachelor of Pharmacy	less than one year	25–40 hr	city	80–120 h	less than 50	less than 5	Not at all	Not at all	Not at all	Very much	Some what	CORRECT	Yes, only probiotic	CORRECT	CORRECT	INCORRECT	INCORRECT	CORRECT	INCORRECT	CORRECT	INCORRECT	INCORRECT	INCORRECT	INCORRECT	CORRECT	CORRECT	Limited knowledge	CORRECT	CORRECT	INCORRECT	CORRECT	CORRECT	CORRECT	CORRECT	CORRECT	CORRECT	INCORRECT	INCORRECT	INCORRECT	INCORRECT	INCORRECT	CORRECT	CORRECT	INCORRECT	CORRECT
male	20-29	Manager	Community pharmacies	Bachelor of Pharmacy	1- 5	25–40 hr	city	7 days 24/24	less than 50	more than 5	Not at all	Not at all	Not at all	Very much	Not at all	CORRECT	Yes, I know both probiotic and prebiotic	CORRECT	CORRECT	INCORRECT	INCORRECT	CORRECT	CORRECT	INCORRECT	INCORRECT	INCORRECT	INCORRECT	INCORRECT	CORRECT	INCORRECT	Moderate knowledge	CORRECT	CORRECT	CORRECT	CORRECT	CORRECT	INCORRECT	CORRECT	CORRECT	INCORRECT	CORRECT	CORRECT	INCORRECT	INCORRECT	INCORRECT	INCORRECT	INCORRECT	INCORRECT	INCORRECT
male	20-29	Staff Pharmacist	Community pharmacies	Bachelor of Pharmacy	less than one year	25–40 hr	camp	Less than 80 h	less than 50	less than 5	Some what	Some what	Not at all	Very much	Very much	CORRECT	Yes, I know both probiotic and prebiotic	CORRECT	CORRECT	INCORRECT	INCORRECT	CORRECT	INCORRECT	CORRECT	INCORRECT	INCORRECT	INCORRECT	INCORRECT	CORRECT	INCORRECT	Moderate knowledge	CORRECT	CORRECT	CORRECT	CORRECT	CORRECT	CORRECT	CORRECT	CORRECT	CORRECT	INCORRECT	INCORRECT	CORRECT	INCORRECT	INCORRECT	CORRECT	CORRECT	INCORRECT	CORRECT
female	30-39	Staff Pharmacist	Hospital pharmacies outpatient	Master	1- 5	25–40 hr	city	80–120 h	less than 50	less than 5	Some what	Some what	Some what	Very much	Very much	CORRECT	Yes, I know both probiotic and prebiotic	CORRECT	CORRECT	CORRECT	INCORRECT	CORRECT	INCORRECT	INCORRECT	INCORRECT	INCORRECT	INCORRECT	INCORRECT	CORRECT	CORRECT	Moderate knowledge	CORRECT	CORRECT	CORRECT	CORRECT	CORRECT	INCORRECT	CORRECT	CORRECT	INCORRECT	INCORRECT	CORRECT	CORRECT	INCORRECT	INCORRECT	CORRECT	CORRECT	INCORRECT	INCORRECT
female	20-29	Staff Pharmacist	Hospital pharmacies inpatient	Pharm D	1- 5	More than 40 hr	city	7 days 24/24	less than 50	less than 5	Not at all	Not at all	Not at all	Very much	Some what	CORRECT	Yes, I know both probiotic and prebiotic	CORRECT	CORRECT	CORRECT	INCORRECT	CORRECT	INCORRECT	CORRECT	INCORRECT	INCORRECT	INCORRECT	INCORRECT	CORRECT	CORRECT	Moderate knowledge	CORRECT	CORRECT	INCORRECT	INCORRECT	INCORRECT	INCORRECT	CORRECT	CORRECT	CORRECT	INCORRECT	INCORRECT	CORRECT	INCORRECT	CORRECT	CORRECT	INCORRECT	INCORRECT	INCORRECT
female	20-29	Staff Pharmacist	Community pharmacies	Bachelor of Pharmacy	less than one year	24 hr or less	village	7 days 24/24	less than 50	less than 5	Some what	Some what	Some what	Very much	Some what	CORRECT	Yes, I know both probiotic and prebiotic	CORRECT	CORRECT	CORRECT	INCORRECT	CORRECT	CORRECT	CORRECT	INCORRECT	INCORRECT	INCORRECT	INCORRECT	INCORRECT	INCORRECT	Moderate knowledge	CORRECT	CORRECT	CORRECT	CORRECT	INCORRECT	CORRECT	CORRECT	CORRECT	INCORRECT	INCORRECT	CORRECT	INCORRECT	CORRECT	CORRECT	CORRECT	INCORRECT	CORRECT	CORRECT
female	20-29	Staff Pharmacist	Community pharmacies	Bachelor of Pharmacy	1- 5	24 hr or less	city	7 days 24/24	50 and more	less than 5	Not at all	Not at all	Some what	Very much	Very much	CORRECT	Yes, only probiotic	CORRECT	CORRECT	CORRECT	INCORRECT	CORRECT	INCORRECT	CORRECT	CORRECT	INCORRECT	INCORRECT	INCORRECT	CORRECT	CORRECT	Moderate knowledge	CORRECT	CORRECT	CORRECT	INCORRECT	CORRECT	CORRECT	CORRECT	CORRECT	CORRECT	CORRECT	CORRECT	CORRECT	CORRECT	CORRECT	CORRECT	CORRECT	CORRECT	CORRECT
female	20-29	Staff Pharmacist	Community pharmacies	Bachelor of Pharmacy	1- 5	25–40 hr	city	7 days 24/24	less than 50	less than 5	Not at all	Not at all	Not at all	Very much	Not at all	CORRECT	Yes, I know both probiotic and prebiotic	CORRECT	CORRECT	CORRECT	INCORRECT	CORRECT	INCORRECT	CORRECT	CORRECT	INCORRECT	INCORRECT	CORRECT	CORRECT	CORRECT	Limited knowledge	CORRECT	CORRECT	CORRECT	INCORRECT	CORRECT	CORRECT	CORRECT	CORRECT	CORRECT	CORRECT	CORRECT	CORRECT	CORRECT	CORRECT	CORRECT	CORRECT	CORRECT	CORRECT
female	20-29	Staff Pharmacist	Community pharmacies	Bachelor of Pharmacy	less than one year	24 hr or less	city	80–120 h	50 and more	less than 5	Some what	Some what	Some what	Very much	Not at all	CORRECT	Yes, only probiotic	CORRECT	CORRECT	CORRECT	INCORRECT	CORRECT	CORRECT	CORRECT	CORRECT	INCORRECT	CORRECT	INCORRECT	INCORRECT	INCORRECT	Limited knowledge	CORRECT	CORRECT	CORRECT	INCORRECT	INCORRECT	CORRECT	CORRECT	CORRECT	INCORRECT	INCORRECT	CORRECT	CORRECT	CORRECT	CORRECT	CORRECT	CORRECT	INCORRECT	CORRECT
male	>50	owner	Community pharmacies	Bachelor of Pharmacy	5–10	More than 40 hr	city	80–120 h	50 and more	less than 5	Not at all	Not at all	Not at all	Very much	Not at all	CORRECT	Yes, only probiotic	CORRECT	CORRECT	CORRECT	INCORRECT	CORRECT	CORRECT	CORRECT	INCORRECT	INCORRECT	INCORRECT	INCORRECT	INCORRECT	INCORRECT	Limited knowledge	CORRECT	CORRECT	CORRECT	CORRECT	INCORRECT	CORRECT	INCORRECT	INCORRECT	INCORRECT	INCORRECT	INCORRECT	CORRECT	CORRECT	CORRECT	CORRECT	CORRECT	CORRECT	INCORRECT
female	20-29	Staff Pharmacist	Community pharmacies	Bachelor of Pharmacy	1- 5	24 hr or less	city	80–120 h	less than 50	less than 5	Not at all	Not at all	Not at all	Very much	Very much	CORRECT	Yes, I know both probiotic and prebiotic	INCORRECT	CORRECT	INCORRECT	INCORRECT	CORRECT	INCORRECT	CORRECT	CORRECT	INCORRECT	CORRECT	INCORRECT	CORRECT	CORRECT	Moderate knowledge	INCORRECT	INCORRECT	CORRECT	INCORRECT	INCORRECT	INCORRECT	CORRECT	CORRECT	INCORRECT	INCORRECT	CORRECT	CORRECT	CORRECT	CORRECT	CORRECT	CORRECT	INCORRECT	CORRECT
female	20-29	Staff Pharmacist	Community pharmacies	Pharm D	less than one year	24 hr or less	city	80–120 h	less than 50	more than 5	Not at all	Not at all	Not at all	Very much	Very much	CORRECT	Yes, I know both probiotic and prebiotic	CORRECT	CORRECT	CORRECT	INCORRECT	CORRECT	INCORRECT	CORRECT	INCORRECT	CORRECT	CORRECT	INCORRECT	CORRECT	CORRECT	Moderate knowledge	CORRECT	CORRECT	INCORRECT	INCORRECT	CORRECT	CORRECT	CORRECT	CORRECT	INCORRECT	INCORRECT	CORRECT	CORRECT	CORRECT	CORRECT	CORRECT	INCORRECT	INCORRECT	CORRECT
male	20-29	Staff Pharmacist	Community pharmacies	Bachelor of Pharmacy	less than one year	24 hr or less	city	80–120 h	50 and more	more than 5	Some what	Some what	Some what	Some what	Some what	INCORRECT	No, neither	CORRECT	INCORRECT	CORRECT	INCORRECT	CORRECT	INCORRECT	CORRECT	INCORRECT	CORRECT	CORRECT	CORRECT	CORRECT	CORRECT	Limited knowledge	INCORRECT	INCORRECT	INCORRECT	INCORRECT	INCORRECT	INCORRECT	INCORRECT	INCORRECT	INCORRECT	INCORRECT	INCORRECT	INCORRECT	INCORRECT	INCORRECT	INCORRECT	INCORRECT	INCORRECT	INCORRECT
female	20-29	Staff Pharmacist	Community pharmacies	Bachelor of Pharmacy	less than one year	24 hr or less	city	80–120 h	50 and more	less than 5	Not at all	Not at all	Not at all	Not at all	Not at all	INCORRECT	No, neither	CORRECT	CORRECT	CORRECT	INCORRECT	CORRECT	INCORRECT	CORRECT	INCORRECT	CORRECT	INCORRECT	INCORRECT	CORRECT	INCORRECT	Limited knowledge	CORRECT	CORRECT	INCORRECT	INCORRECT	CORRECT	CORRECT	CORRECT	CORRECT	INCORRECT	INCORRECT	INCORRECT	INCORRECT	CORRECT	CORRECT	CORRECT	CORRECT	CORRECT	INCORRECT
female	20-29	Staff Pharmacist	Community pharmacies	Bachelor of Pharmacy	less than one year	25–40 hr	village	80–120 h	50 and more	more than 5	Some what	Some what	Some what	Some what	Some what	CORRECT	No, neither	CORRECT	INCORRECT	CORRECT	INCORRECT	CORRECT	INCORRECT	INCORRECT	INCORRECT	CORRECT	INCORRECT	CORRECT	INCORRECT	CORRECT	Limited knowledge	INCORRECT	INCORRECT	CORRECT	INCORRECT	INCORRECT	CORRECT	INCORRECT	INCORRECT	CORRECT	CORRECT	INCORRECT	INCORRECT	INCORRECT	CORRECT	CORRECT	INCORRECT	INCORRECT	INCORRECT
female	20-29	Staff Pharmacist	Community pharmacies	Bachelor of Pharmacy	less than one year	25–40 hr	city	80–120 h	50 and more	less than 5	Not at all	Not at all	Some what	Not at all	Some what	CORRECT	Yes, I know both probiotic and prebiotic	CORRECT	CORRECT	CORRECT	INCORRECT	CORRECT	INCORRECT	CORRECT	INCORRECT	CORRECT	INCORRECT	CORRECT	CORRECT	CORRECT	Limited knowledge	CORRECT	CORRECT	CORRECT	INCORRECT	INCORRECT	CORRECT	CORRECT	CORRECT	INCORRECT	INCORRECT	CORRECT	CORRECT	CORRECT	CORRECT	CORRECT	CORRECT	CORRECT	CORRECT
female	30-39	Staff Pharmacist	Community pharmacies	Bachelor of Pharmacy	1- 5	More than 40 hr	village	80–120 h	50 and more		Not at all	Not at all	Some what	Very much	Very much	CORRECT	Yes, I know both probiotic and prebiotic	CORRECT	CORRECT	CORRECT	INCORRECT	CORRECT	CORRECT	CORRECT	INCORRECT	INCORRECT	INCORRECT	INCORRECT	INCORRECT	CORRECT	Moderate knowledge	CORRECT	CORRECT	INCORRECT	INCORRECT	CORRECT	INCORRECT	CORRECT	CORRECT	CORRECT	INCORRECT	CORRECT	CORRECT	CORRECT	CORRECT	CORRECT	CORRECT	INCORRECT	CORRECT
female	40-49	Staff Pharmacist	Community pharmacies	Bachelor of Pharmacy	1- 5	24 hr or less	village	80–120 h			Not at all	Very much	Some what	Some what	Not at all	CORRECT	Yes, I know both probiotic and prebiotic	CORRECT	CORRECT	CORRECT	INCORRECT	CORRECT	INCORRECT	INCORRECT	INCORRECT	INCORRECT	CORRECT	INCORRECT	CORRECT	INCORRECT	Extensive knowledge	INCORRECT	CORRECT	INCORRECT	CORRECT	INCORRECT	CORRECT	CORRECT	INCORRECT	CORRECT	CORRECT	CORRECT	INCORRECT	CORRECT	INCORRECT	INCORRECT	INCORRECT	INCORRECT	CORRECT
male	20-29	Staff Pharmacist	Community pharmacies	Bachelor of Pharmacy	1- 5	24 hr or less	city	80–120 h			Not at all	Not at all	Some what	Very much	Not at all	INCORRECT	Yes, I know both probiotic and prebiotic	CORRECT	CORRECT	CORRECT	INCORRECT	CORRECT	INCORRECT	CORRECT	INCORRECT	CORRECT	INCORRECT	CORRECT	CORRECT	CORRECT	Extensive knowledge	CORRECT	CORRECT	CORRECT	CORRECT	CORRECT	CORRECT	CORRECT	CORRECT	INCORRECT	INCORRECT	CORRECT	CORRECT	CORRECT	CORRECT	CORRECT	CORRECT	INCORRECT	CORRECT
female	30-39	Staff Pharmacist	Community pharmacies	Bachelor of Pharmacy	1- 5	25–40 hr	village	80–120 h			Not at all	Not at all	Not at all	Very much	Very much	INCORRECT	Yes, I know both probiotic and prebiotic	CORRECT	CORRECT	INCORRECT	INCORRECT	CORRECT	INCORRECT	CORRECT	INCORRECT	CORRECT	INCORRECT	INCORRECT	CORRECT	CORRECT	Limited knowledge	CORRECT	CORRECT	CORRECT	CORRECT	INCORRECT	CORRECT	CORRECT	CORRECT	CORRECT	INCORRECT	INCORRECT	INCORRECT	INCORRECT	INCORRECT	INCORRECT	CORRECT	CORRECT	CORRECT
female	20-29	Staff Pharmacist	Hospital pharmacies outpatient	Pharm D	1- 5	25–40 hr	city	7 days 24/24			Not at all	Not at all	Not at all	Very much	Not at all	CORRECT	Yes, I know both probiotic and prebiotic	CORRECT	CORRECT	CORRECT	INCORRECT	INCORRECT	INCORRECT	CORRECT	INCORRECT	INCORRECT	INCORRECT	INCORRECT	CORRECT	CORRECT	Limited knowledge	CORRECT	CORRECT	CORRECT	CORRECT	INCORRECT	INCORRECT	CORRECT	CORRECT	CORRECT	INCORRECT	CORRECT	CORRECT	INCORRECT	INCORRECT	CORRECT	CORRECT	INCORRECT	CORRECT
female	20-29	Staff Pharmacist	Community pharmacies	Bachelor of Pharmacy	less than one year	25–40 hr	village	80–120 h			Not at all	Not at all	Not at all	Very much	Some what	INCORRECT	Yes, I know both probiotic and prebiotic	CORRECT	CORRECT	CORRECT	INCORRECT	CORRECT	INCORRECT	CORRECT	CORRECT	INCORRECT	INCORRECT	CORRECT	CORRECT	CORRECT	Limited knowledge	CORRECT	CORRECT	CORRECT	CORRECT	CORRECT	INCORRECT	CORRECT	INCORRECT	CORRECT	INCORRECT	CORRECT	CORRECT	CORRECT	CORRECT	CORRECT	CORRECT	CORRECT	CORRECT
female	20-29	Staff Pharmacist	Community pharmacies	Bachelor of Pharmacy	1- 5	24 hr or less	city	Less than 80 h			Not at all	Not at all	Not at all	Some what	Some what	CORRECT	Yes, only probiotic	CORRECT	CORRECT	CORRECT	INCORRECT	CORRECT	CORRECT	CORRECT	INCORRECT	INCORRECT	INCORRECT	INCORRECT	CORRECT	INCORRECT	Limited knowledge	CORRECT	CORRECT	CORRECT	CORRECT	INCORRECT	CORRECT	CORRECT	CORRECT	INCORRECT	INCORRECT	CORRECT	CORRECT	CORRECT	INCORRECT	CORRECT	INCORRECT	CORRECT	CORRECT
female	20-29	Staff Pharmacist	Community pharmacies	Pharm D	less than one year	24 hr or less	city	7 days 24/24			Some what	Not at all	Some what	Very much	Some what	CORRECT	Yes, I know both probiotic and prebiotic	CORRECT	CORRECT	CORRECT	INCORRECT	CORRECT	CORRECT	INCORRECT	INCORRECT	CORRECT	CORRECT	CORRECT	CORRECT	CORRECT	Moderate knowledge	CORRECT	CORRECT	CORRECT	CORRECT	INCORRECT	CORRECT	CORRECT	CORRECT	CORRECT	CORRECT	CORRECT	INCORRECT	CORRECT	CORRECT	INCORRECT	CORRECT	INCORRECT	CORRECT
female	20-29	Staff Pharmacist	Community pharmacies	Bachelor of Pharmacy	1- 5	25–40 hr	city	80–120 h			Not at all	Some what	Not at all	Very much	Very much	CORRECT	Yes, I know both probiotic and prebiotic	CORRECT	CORRECT	CORRECT	INCORRECT	CORRECT	INCORRECT	INCORRECT	INCORRECT	INCORRECT	INCORRECT	INCORRECT	CORRECT	CORRECT	Moderate knowledge	CORRECT	CORRECT	CORRECT	CORRECT	INCORRECT	CORRECT	CORRECT	CORRECT	CORRECT	INCORRECT	CORRECT	INCORRECT	INCORRECT	CORRECT	CORRECT	CORRECT	INCORRECT	CORRECT
female	20-29	Staff Pharmacist	Community pharmacies	Bachelor of Pharmacy	1- 5	More than 40 hr	city	80–120 h			Not at all	Not at all	Not at all	Very much	Very much	CORRECT	Yes, I know both probiotic and prebiotic	CORRECT	CORRECT	CORRECT	INCORRECT	CORRECT	INCORRECT	CORRECT	INCORRECT	INCORRECT	INCORRECT	INCORRECT	CORRECT	CORRECT	Moderate knowledge	CORRECT	CORRECT	INCORRECT	CORRECT	CORRECT	CORRECT	CORRECT	CORRECT	CORRECT	INCORRECT	CORRECT	INCORRECT	CORRECT	CORRECT	CORRECT	CORRECT	CORRECT	CORRECT
female	20-29	Staff Pharmacist	Community pharmacies	Bachelor of Pharmacy	1- 5	25–40 hr	village	7 days 24/24			Some what	Very much	Some what	Very much	Very much	INCORRECT	Yes, I know both probiotic and prebiotic	CORRECT	INCORRECT	INCORRECT	INCORRECT	CORRECT	INCORRECT	CORRECT	INCORRECT	INCORRECT	CORRECT	INCORRECT	CORRECT	INCORRECT	Moderate knowledge	CORRECT	CORRECT	CORRECT	CORRECT	CORRECT	INCORRECT	INCORRECT	CORRECT	INCORRECT	INCORRECT	CORRECT	INCORRECT	CORRECT	CORRECT	CORRECT	CORRECT	INCORRECT	INCORRECT
male	20-29	Staff Pharmacist	Hospital pharmacies outpatient	Master	1- 5	25–40 hr	camp	80–120 h			Not at all	Not at all	Not at all	Some what	Some what	CORRECT	Yes, I know both probiotic and prebiotic	CORRECT	CORRECT	CORRECT	INCORRECT	CORRECT	INCORRECT	CORRECT	INCORRECT	INCORRECT	INCORRECT	INCORRECT	CORRECT	CORRECT	Good knowledge	CORRECT	CORRECT	INCORRECT	CORRECT	INCORRECT	CORRECT	CORRECT	CORRECT	INCORRECT	INCORRECT	CORRECT	CORRECT	INCORRECT	CORRECT	CORRECT	CORRECT	INCORRECT	CORRECT
female	20-29	Staff Pharmacist	Community pharmacies	Pharm D	1- 5	More than 40 hr	city	80–120 h			Not at all	Not at all	Not at all	Very much	Very much	INCORRECT	Yes, I know both probiotic and prebiotic	CORRECT	CORRECT	CORRECT	INCORRECT	CORRECT	CORRECT	CORRECT	INCORRECT	INCORRECT	INCORRECT	INCORRECT	INCORRECT	CORRECT	Limited knowledge	CORRECT	CORRECT	CORRECT	INCORRECT	INCORRECT	INCORRECT	CORRECT	CORRECT	INCORRECT	INCORRECT	INCORRECT	INCORRECT	INCORRECT	INCORRECT	INCORRECT	INCORRECT	INCORRECT	INCORRECT
male	40-49	Staff Pharmacist	Community pharmacies	Bachelor of Pharmacy	5–10	24 hr or less	city	80–120 h			Not at all	Not at all	Not at all	Very much	Very much	CORRECT	Yes, I know both probiotic and prebiotic	CORRECT	CORRECT	CORRECT	INCORRECT	CORRECT	CORRECT	CORRECT	CORRECT	INCORRECT	INCORRECT	INCORRECT	INCORRECT	INCORRECT	Moderate knowledge	CORRECT	CORRECT	CORRECT	INCORRECT	INCORRECT	CORRECT	CORRECT	CORRECT	CORRECT	INCORRECT	CORRECT	CORRECT	CORRECT	CORRECT	CORRECT	INCORRECT	CORRECT	CORRECT
female	20-29	Staff Pharmacist	Community pharmacies	Bachelor of Pharmacy	less than one year	More than 40 hr	village	80–120 h			Not at all	Not at all	Not at all	Very much	Very much	INCORRECT	Yes, I know both probiotic and prebiotic	CORRECT	CORRECT	INCORRECT	INCORRECT	CORRECT	INCORRECT	CORRECT	CORRECT	INCORRECT	INCORRECT	INCORRECT	CORRECT	CORRECT	Moderate knowledge	INCORRECT	CORRECT	CORRECT	INCORRECT	CORRECT	INCORRECT	CORRECT	CORRECT	CORRECT	INCORRECT	CORRECT	CORRECT	CORRECT	CORRECT	CORRECT	CORRECT	INCORRECT	CORRECT
female	40-49	Staff Pharmacist	Community pharmacies	Bachelor of Pharmacy	5–10	More than 40 hr	village	Less than 80 h			Not at all	Not at all	Not at all	Very much	Very much	INCORRECT	Yes, only probiotic	CORRECT	INCORRECT	CORRECT	INCORRECT	CORRECT	INCORRECT	CORRECT	CORRECT	INCORRECT	CORRECT	INCORRECT	CORRECT	CORRECT	Limited knowledge	CORRECT	CORRECT	CORRECT	INCORRECT	INCORRECT	CORRECT	CORRECT	CORRECT	CORRECT	CORRECT	INCORRECT	CORRECT	CORRECT	CORRECT	CORRECT	CORRECT	INCORRECT	CORRECT
male	>50	owner	Community pharmacies	Master	5–10	More than 40 hr	city	80–120 h			Not at all	Not at all	Not at all	Very much	Very much	CORRECT	Yes, I know both probiotic and prebiotic	INCORRECT	INCORRECT	CORRECT	INCORRECT	CORRECT	CORRECT	CORRECT	INCORRECT	INCORRECT	INCORRECT	INCORRECT	INCORRECT	CORRECT	Good knowledge	CORRECT	CORRECT	INCORRECT	CORRECT	CORRECT	INCORRECT	INCORRECT	CORRECT	INCORRECT	INCORRECT	CORRECT	CORRECT	CORRECT	CORRECT	CORRECT	CORRECT	INCORRECT	CORRECT
female	20-29	Staff Pharmacist	Community pharmacies	Bachelor of Pharmacy	less than one year	More than 40 hr	village	80–120 h			Not at all	Some what	Some what	Very much	Very much	INCORRECT	Yes, I know both probiotic and prebiotic	CORRECT	CORRECT	CORRECT	INCORRECT	CORRECT	INCORRECT	CORRECT	CORRECT	INCORRECT	INCORRECT	CORRECT	CORRECT	CORRECT	Good knowledge	CORRECT	INCORRECT	CORRECT	INCORRECT	INCORRECT	CORRECT	INCORRECT	INCORRECT	INCORRECT	INCORRECT	INCORRECT	INCORRECT	CORRECT	INCORRECT	CORRECT	INCORRECT	INCORRECT	INCORRECT
female	20-29	Staff Pharmacist	Hospital pharmacies inpatient	Bachelor of Pharmacy	1- 5	25–40 hr	city	80–120 h			Very much	Some what	Some what	Very much	Very much	INCORRECT	Yes, I know both probiotic and prebiotic	CORRECT	CORRECT	CORRECT	INCORRECT	CORRECT	INCORRECT	INCORRECT	CORRECT	CORRECT	CORRECT	CORRECT	CORRECT	CORRECT	Good knowledge	CORRECT	CORRECT	CORRECT	CORRECT	CORRECT	CORRECT	CORRECT	CORRECT	INCORRECT	INCORRECT	INCORRECT	CORRECT	CORRECT	CORRECT	CORRECT	CORRECT	INCORRECT	CORRECT
female	20-29	Staff Pharmacist	Community pharmacies	Pharm D	less than one year	24 hr or less	city	Less than 80 h			Not at all	Not at all	Some what	Not at all	Not at all	CORRECT	No, neither	CORRECT	CORRECT	CORRECT	INCORRECT	INCORRECT	CORRECT	CORRECT	CORRECT	INCORRECT	INCORRECT	CORRECT	CORRECT	CORRECT	Limited knowledge	CORRECT	CORRECT	INCORRECT	INCORRECT	CORRECT	INCORRECT	CORRECT	CORRECT	INCORRECT	INCORRECT	CORRECT	CORRECT	INCORRECT	INCORRECT	CORRECT	CORRECT	INCORRECT	CORRECT
female	20-29	Staff Pharmacist	Community pharmacies	Bachelor of Pharmacy	1- 5	24 hr or less	city	80–120 h			Not at all	Not at all	Some what	Not at all	Not at all	CORRECT	Yes, I know both probiotic and prebiotic	CORRECT	CORRECT	INCORRECT	INCORRECT	CORRECT	INCORRECT	INCORRECT	INCORRECT	INCORRECT	INCORRECT	INCORRECT	INCORRECT	INCORRECT	Limited knowledge	CORRECT	CORRECT	INCORRECT	INCORRECT	INCORRECT	CORRECT	INCORRECT	INCORRECT	CORRECT	CORRECT	INCORRECT	CORRECT	CORRECT	CORRECT	CORRECT	CORRECT	INCORRECT	CORRECT
female	20-29	Staff Pharmacist	Community pharmacies	Bachelor of Pharmacy	1- 5	25–40 hr	city	80–120 h			Not at all	Not at all	Some what	Very much	Very much	CORRECT	Yes, I know both probiotic and prebiotic	CORRECT	CORRECT	CORRECT	INCORRECT	CORRECT	INCORRECT	CORRECT	INCORRECT	INCORRECT	INCORRECT	INCORRECT	CORRECT	CORRECT	Limited knowledge	CORRECT	CORRECT	INCORRECT	INCORRECT	INCORRECT	CORRECT	CORRECT	CORRECT	CORRECT	INCORRECT	CORRECT	CORRECT	INCORRECT	CORRECT	CORRECT	CORRECT	CORRECT	CORRECT
female	20-29	Staff Pharmacist	Community pharmacies	Pharm D	less than one year	25–40 hr	city	7 days 24/24			Not at all	Not at all	Not at all	Some what	Some what	CORRECT	Yes, only probiotic	CORRECT	CORRECT	CORRECT	INCORRECT	INCORRECT	CORRECT	CORRECT	INCORRECT	INCORRECT	INCORRECT	INCORRECT	INCORRECT	INCORRECT	Limited knowledge	CORRECT	CORRECT	INCORRECT	INCORRECT	INCORRECT	INCORRECT	CORRECT	INCORRECT	INCORRECT	INCORRECT	CORRECT	CORRECT	CORRECT	CORRECT	CORRECT	CORRECT	INCORRECT	CORRECT
male	20-29	Staff Pharmacist	Community pharmacies	Bachelor of Pharmacy	1- 5	24 hr or less	city	Less than 80 h			Some what	Very much	Some what	Not at all	Very much	INCORRECT	Yes, I know both probiotic and prebiotic	INCORRECT	INCORRECT	CORRECT	INCORRECT	CORRECT	INCORRECT	INCORRECT	INCORRECT	CORRECT	INCORRECT	INCORRECT	INCORRECT	CORRECT	Moderate knowledge	INCORRECT	CORRECT	CORRECT	INCORRECT	CORRECT	INCORRECT	INCORRECT	CORRECT	INCORRECT	INCORRECT	INCORRECT	CORRECT	INCORRECT	INCORRECT	INCORRECT	CORRECT	INCORRECT	INCORRECT
male	20-29	Staff Pharmacist	Community pharmacies	Bachelor of Pharmacy	1- 5	25–40 hr	city	80–120 h			Some what	Some what	Some what	Very much	Very much	CORRECT	Yes, I know both probiotic and prebiotic	CORRECT	CORRECT	INCORRECT	INCORRECT	CORRECT	INCORRECT	CORRECT	CORRECT	INCORRECT	CORRECT	CORRECT	CORRECT	CORRECT	Moderate knowledge	INCORRECT	CORRECT	CORRECT	CORRECT	INCORRECT	CORRECT	CORRECT	CORRECT	CORRECT	INCORRECT	CORRECT	INCORRECT	CORRECT	INCORRECT	CORRECT	CORRECT	INCORRECT	CORRECT
female	20-29	Staff Pharmacist	Community pharmacies	Bachelor of Pharmacy	1- 5	25–40 hr	city	80–120 h			Not at all	Not at all	Some what	Very much	Some what	CORRECT	Yes, I know both probiotic and prebiotic	CORRECT	CORRECT	CORRECT	INCORRECT	CORRECT	INCORRECT	INCORRECT	CORRECT	INCORRECT	CORRECT	CORRECT	CORRECT	CORRECT	Moderate knowledge	CORRECT	CORRECT	CORRECT	CORRECT	CORRECT	INCORRECT	CORRECT	CORRECT	CORRECT	INCORRECT	CORRECT	INCORRECT	CORRECT	CORRECT	CORRECT	CORRECT	INCORRECT	CORRECT
male	40-49	Manager	Community pharmacies	Bachelor of Pharmacy	5–10	25–40 hr	village	80–120 h			Not at all	Not at all	Not at all	Very much	Some what	CORRECT	Yes, only probiotic	CORRECT	CORRECT	CORRECT	INCORRECT	CORRECT	INCORRECT	CORRECT	CORRECT	INCORRECT	CORRECT	INCORRECT	CORRECT	CORRECT	Moderate knowledge	CORRECT	CORRECT	INCORRECT	CORRECT	INCORRECT	INCORRECT	INCORRECT	CORRECT	INCORRECT	INCORRECT	INCORRECT	INCORRECT	INCORRECT	INCORRECT	INCORRECT	INCORRECT	INCORRECT	INCORRECT
female	20-29	Staff Pharmacist	Community pharmacies	Master	1- 5	24 hr or less	city	80–120 h			Some what	Some what	Some what	Very much	Very much	INCORRECT	Yes, I know both probiotic and prebiotic	CORRECT	CORRECT	CORRECT	INCORRECT	CORRECT	CORRECT	CORRECT	CORRECT	INCORRECT	INCORRECT	INCORRECT	INCORRECT	INCORRECT	Good knowledge	CORRECT	CORRECT	INCORRECT	INCORRECT	INCORRECT	INCORRECT	CORRECT	CORRECT	INCORRECT	CORRECT	CORRECT	CORRECT	CORRECT	CORRECT	INCORRECT	CORRECT	INCORRECT	CORRECT
male	30-39	Staff Pharmacist	Hospital pharmacies inpatient	Pharm D	1- 5	25–40 hr	city	80–120 h			Some what	Some what	Not at all	Not at all	Not at all	CORRECT	Yes, only probiotic	CORRECT	CORRECT	CORRECT	INCORRECT	CORRECT	INCORRECT	CORRECT	CORRECT	INCORRECT	INCORRECT	CORRECT	INCORRECT	CORRECT	Good knowledge	CORRECT	INCORRECT	INCORRECT	INCORRECT	CORRECT	CORRECT	CORRECT	CORRECT	CORRECT	INCORRECT	CORRECT	CORRECT	CORRECT	CORRECT	INCORRECT	INCORRECT	INCORRECT	CORRECT
male	20-29	Staff Pharmacist	Community pharmacies	Pharm D	1- 5	More than 40 hr	city	7 days 24/24			Some what	Some what	Some what	Some what	Not at all	CORRECT	Yes, only probiotic	CORRECT	CORRECT	CORRECT	INCORRECT	CORRECT	INCORRECT	CORRECT	INCORRECT	INCORRECT	INCORRECT	CORRECT	CORRECT	CORRECT	Good knowledge	CORRECT	CORRECT	CORRECT	INCORRECT	CORRECT	CORRECT	CORRECT	CORRECT	CORRECT	INCORRECT	CORRECT	CORRECT	INCORRECT	CORRECT	CORRECT	CORRECT	INCORRECT	CORRECT
female	20-29	Staff Pharmacist	Community pharmacies	Bachelor of Pharmacy	1- 5	25–40 hr	city	80–120 h			Not at all	Not at all	Some what	Very much	Not at all	CORRECT	Yes, I know both probiotic and prebiotic	CORRECT	CORRECT	CORRECT	INCORRECT	CORRECT	CORRECT	CORRECT	INCORRECT	INCORRECT	INCORRECT	INCORRECT	INCORRECT	INCORRECT	Moderate knowledge	CORRECT	CORRECT	CORRECT	INCORRECT	INCORRECT	INCORRECT	CORRECT	CORRECT	INCORRECT	INCORRECT	INCORRECT	INCORRECT	CORRECT	INCORRECT	INCORRECT	INCORRECT	CORRECT	CORRECT
female	20-29	Staff Pharmacist	Community pharmacies	Master	1- 5	24 hr or less	village	Less than 80 h			Not at all	Not at all	Not at all	Very much	Some what	CORRECT	Yes, I know both probiotic and prebiotic	CORRECT	CORRECT	CORRECT	INCORRECT	INCORRECT	INCORRECT	CORRECT	INCORRECT	INCORRECT	INCORRECT	INCORRECT	INCORRECT	CORRECT	Moderate knowledge	CORRECT	CORRECT	INCORRECT	CORRECT	INCORRECT	INCORRECT	CORRECT	CORRECT	CORRECT	INCORRECT	INCORRECT	INCORRECT	INCORRECT	CORRECT	CORRECT	CORRECT	INCORRECT	CORRECT
female	30-39	Staff Pharmacist	Hospital pharmacies inpatient	Pharm D	1- 5	25–40 hr	city	7 days 24/24			Not at all	Not at all	Not at all	Very much	Very much	CORRECT	Yes, I know both probiotic and prebiotic	CORRECT	CORRECT	INCORRECT	INCORRECT	CORRECT	INCORRECT	CORRECT	INCORRECT	INCORRECT	INCORRECT	INCORRECT	INCORRECT	CORRECT	Moderate knowledge	CORRECT	CORRECT	INCORRECT	CORRECT	CORRECT	CORRECT	CORRECT	CORRECT	CORRECT	INCORRECT	INCORRECT	CORRECT	CORRECT	CORRECT	CORRECT	CORRECT	INCORRECT	CORRECT
female	20-29	Staff Pharmacist	Community pharmacies	Bachelor of Pharmacy	1- 5	24 hr or less	city	7 days 24/24			Some what	Some what	Some what	Some what	Some what	CORRECT	Yes, I know both probiotic and prebiotic	CORRECT	CORRECT	CORRECT	INCORRECT	CORRECT	INCORRECT	INCORRECT	CORRECT	CORRECT	CORRECT	CORRECT	CORRECT	CORRECT	Extensive knowledge	CORRECT	CORRECT	INCORRECT	CORRECT	CORRECT	INCORRECT	CORRECT	CORRECT	INCORRECT	INCORRECT	CORRECT	CORRECT	INCORRECT	INCORRECT	INCORRECT	INCORRECT	INCORRECT	INCORRECT
male	20-29	owner	Community pharmacies	Pharm D	1- 5	More than 40 hr	village	80–120 h			Some what	Some what	Some what	Very much	Very much	CORRECT	Yes, I know both probiotic and prebiotic	CORRECT	CORRECT	CORRECT	INCORRECT	CORRECT	CORRECT	INCORRECT	CORRECT	CORRECT	CORRECT	INCORRECT	CORRECT	CORRECT	Good knowledge	CORRECT	CORRECT	INCORRECT	CORRECT	INCORRECT	CORRECT	CORRECT	CORRECT	CORRECT	CORRECT	CORRECT	CORRECT	INCORRECT	CORRECT	CORRECT	CORRECT	CORRECT	CORRECT
male	20-29	Staff Pharmacist	Community pharmacies	Bachelor of Pharmacy	1- 5	More than 40 hr	city	80–120 h			Not at all	Not at all	Some what	Very much	Very much	CORRECT	Yes, I know both probiotic and prebiotic	CORRECT	INCORRECT	INCORRECT	INCORRECT	CORRECT	INCORRECT	CORRECT	INCORRECT	INCORRECT	INCORRECT	INCORRECT	CORRECT	CORRECT	Good knowledge	CORRECT	CORRECT	INCORRECT	INCORRECT	INCORRECT	INCORRECT	INCORRECT	INCORRECT	INCORRECT	INCORRECT	INCORRECT	INCORRECT	INCORRECT	INCORRECT	INCORRECT	INCORRECT	INCORRECT	INCORRECT
female	20-29	Staff Pharmacist	Community pharmacies	Bachelor of Pharmacy	1- 5	More than 40 hr	city	80–120 h			Not at all	Not at all	Not at all	Very much	Very much	CORRECT	Yes, I know both probiotic and prebiotic	CORRECT	CORRECT	CORRECT	INCORRECT	CORRECT	INCORRECT	CORRECT	CORRECT	CORRECT	INCORRECT	INCORRECT	CORRECT	CORRECT	Limited knowledge	CORRECT	INCORRECT	INCORRECT	CORRECT	INCORRECT	INCORRECT	CORRECT	CORRECT	INCORRECT	INCORRECT	INCORRECT	INCORRECT	CORRECT	CORRECT	INCORRECT	CORRECT	INCORRECT	CORRECT
female	20-29	Staff Pharmacist	Community pharmacies	Bachelor of Pharmacy	1- 5	24 hr or less	city	80–120 h			Some what	Not at all	Some what	Very much	Not at all	CORRECT	Yes, only probiotic	CORRECT	CORRECT	CORRECT	INCORRECT	CORRECT	CORRECT	INCORRECT	INCORRECT	INCORRECT	INCORRECT	CORRECT	CORRECT	INCORRECT	Limited knowledge	CORRECT	INCORRECT	INCORRECT	INCORRECT	CORRECT	INCORRECT	INCORRECT	INCORRECT	CORRECT	INCORRECT	INCORRECT	CORRECT	INCORRECT	INCORRECT	CORRECT	CORRECT	INCORRECT	CORRECT
female	20-29	Staff Pharmacist	Community pharmacies	Pharm D	1- 5	24 hr or less	city	80–120 h			Not at all	Not at all	Some what	Very much	Very much	INCORRECT	Yes, only probiotic	CORRECT	INCORRECT	CORRECT	INCORRECT	CORRECT	CORRECT	CORRECT	INCORRECT	CORRECT	INCORRECT	CORRECT	CORRECT	INCORRECT	Limited knowledge	CORRECT	CORRECT	INCORRECT	CORRECT	INCORRECT	CORRECT	CORRECT	CORRECT	INCORRECT	INCORRECT	CORRECT	INCORRECT	INCORRECT	INCORRECT	INCORRECT	INCORRECT	INCORRECT	INCORRECT
female	20-29	Staff Pharmacist	Community pharmacies	Bachelor of Pharmacy	1- 5	24 hr or less	city	80–120 h			Not at all	Not at all	Not at all	Very much	Very much	CORRECT	Yes, only probiotic	CORRECT	CORRECT	INCORRECT	INCORRECT	CORRECT	CORRECT	CORRECT	INCORRECT	INCORRECT	INCORRECT	INCORRECT	INCORRECT	INCORRECT	Limited knowledge	CORRECT	CORRECT	INCORRECT	CORRECT	INCORRECT	INCORRECT	CORRECT	CORRECT	INCORRECT	INCORRECT	CORRECT	INCORRECT	INCORRECT	INCORRECT	INCORRECT	INCORRECT	INCORRECT	INCORRECT
female	30-39	Staff Pharmacist	Hospital pharmacies outpatient	Bachelor of Pharmacy	1- 5	25–40 hr	city	Less than 80 h			Not at all	Some what	Not at all	Very much	Very much	CORRECT	Yes, I know both probiotic and prebiotic	CORRECT	CORRECT	CORRECT	INCORRECT	CORRECT	INCORRECT	CORRECT	INCORRECT	INCORRECT	INCORRECT	INCORRECT	CORRECT	CORRECT	Moderate knowledge	CORRECT	CORRECT	INCORRECT	CORRECT	CORRECT	INCORRECT	CORRECT	CORRECT	CORRECT	CORRECT	CORRECT	CORRECT	CORRECT	CORRECT	CORRECT	CORRECT	INCORRECT	INCORRECT
female	20-29	Staff Pharmacist	Community pharmacies	Bachelor of Pharmacy	1- 5	24 hr or less	city	Less than 80 h			Not at all	Not at all	Some what	Very much	Very much	CORRECT	Yes, I know both probiotic and prebiotic	CORRECT	CORRECT	CORRECT	INCORRECT	CORRECT	CORRECT	CORRECT	INCORRECT	INCORRECT	CORRECT	CORRECT	CORRECT	CORRECT	Moderate knowledge	CORRECT	CORRECT	INCORRECT	CORRECT	CORRECT	INCORRECT	CORRECT	CORRECT	INCORRECT	INCORRECT	CORRECT	INCORRECT	CORRECT	CORRECT	INCORRECT	CORRECT	CORRECT	CORRECT
female	20-29	Staff Pharmacist	Community pharmacies	Bachelor of Pharmacy	1- 5	24 hr or less	city	80–120 h			Some what	Some what	Some what	Very much	Some what	INCORRECT	Yes, I know both probiotic and prebiotic	CORRECT	CORRECT	CORRECT	INCORRECT	CORRECT	INCORRECT	CORRECT	INCORRECT	CORRECT	CORRECT	CORRECT	CORRECT	CORRECT	Moderate knowledge	CORRECT	CORRECT	INCORRECT	CORRECT	CORRECT	CORRECT	CORRECT	CORRECT	CORRECT	CORRECT	CORRECT	CORRECT	CORRECT	CORRECT	CORRECT	CORRECT	CORRECT	CORRECT
female	20-29	Staff Pharmacist	Community pharmacies	Bachelor of Pharmacy	1- 5	25–40 hr	city	80–120 h			Not at all	Not at all	Not at all	Very much	Very much	CORRECT	Yes, I know both probiotic and prebiotic	CORRECT	CORRECT	INCORRECT	INCORRECT	INCORRECT	CORRECT	INCORRECT	CORRECT	CORRECT	CORRECT	INCORRECT	CORRECT	CORRECT	Moderate knowledge	CORRECT	CORRECT	INCORRECT	CORRECT	CORRECT	INCORRECT	CORRECT	INCORRECT	CORRECT	INCORRECT	INCORRECT	CORRECT	CORRECT	CORRECT	CORRECT	CORRECT	INCORRECT	CORRECT
female	20-29	Staff Pharmacist	Community pharmacies	Bachelor of Pharmacy	1- 5	25–40 hr	village	80–120 h			Not at all	Not at all	Not at all	Very much	Very much	CORRECT	Yes, only probiotic	CORRECT	CORRECT	CORRECT	INCORRECT	CORRECT	INCORRECT	CORRECT	CORRECT	INCORRECT	INCORRECT	CORRECT	CORRECT	CORRECT	Moderate knowledge	CORRECT	CORRECT	CORRECT	CORRECT	INCORRECT	CORRECT	CORRECT	CORRECT	CORRECT	INCORRECT	CORRECT	CORRECT	CORRECT	CORRECT	CORRECT	CORRECT	CORRECT	CORRECT
male	40-49	Staff Pharmacist	Community pharmacies	Bachelor of Pharmacy	5–10	25–40 hr	city	80–120 h			Not at all	Not at all	Not at all	Very much	Some what	CORRECT	Yes, only probiotic	CORRECT	INCORRECT	INCORRECT	INCORRECT	CORRECT	INCORRECT	CORRECT	INCORRECT	INCORRECT	INCORRECT	INCORRECT	INCORRECT	CORRECT	Moderate knowledge	CORRECT	CORRECT	CORRECT	INCORRECT	CORRECT	CORRECT	INCORRECT	CORRECT	CORRECT	INCORRECT	INCORRECT	INCORRECT	INCORRECT	INCORRECT	INCORRECT	INCORRECT	INCORRECT	INCORRECT
female	20-29	Manager	Community pharmacies	Pharm D	1- 5	25–40 hr	village	Less than 80 h			Not at all	Very much	Not at all	Not at all	Some what	CORRECT	Yes, I know both probiotic and prebiotic	CORRECT	CORRECT	CORRECT	INCORRECT	CORRECT	INCORRECT	CORRECT	CORRECT	INCORRECT	CORRECT	CORRECT	CORRECT	CORRECT	Good knowledge	CORRECT	CORRECT	CORRECT	INCORRECT	CORRECT	CORRECT	CORRECT	CORRECT	INCORRECT	INCORRECT	CORRECT	CORRECT	CORRECT	CORRECT	CORRECT	CORRECT	INCORRECT	CORRECT
female	30-39	Manager	Community pharmacies	Bachelor of Pharmacy	1- 5	25–40 hr	city	80–120 h			Very much	Very much	Some what	Very much	Not at all	INCORRECT	Yes, only probiotic	CORRECT	INCORRECT	INCORRECT	INCORRECT	CORRECT	INCORRECT	CORRECT	INCORRECT	INCORRECT	INCORRECT	INCORRECT	CORRECT	CORRECT	Limited knowledge	CORRECT	CORRECT	CORRECT	INCORRECT	INCORRECT	INCORRECT	CORRECT	CORRECT	CORRECT	INCORRECT	CORRECT	CORRECT	CORRECT	CORRECT	CORRECT	CORRECT	CORRECT	CORRECT
male	>50	Manager	Community pharmacies	Bachelor of Pharmacy	5–10	25–40 hr	city	80–120 h			Very much	Very much	Some what	Very much	Very much	INCORRECT	No, neither	CORRECT	INCORRECT	CORRECT	INCORRECT	CORRECT	INCORRECT	CORRECT	INCORRECT	CORRECT	CORRECT	CORRECT	CORRECT	CORRECT	Limited knowledge	CORRECT	CORRECT	CORRECT	INCORRECT	INCORRECT	INCORRECT	INCORRECT	CORRECT	INCORRECT	INCORRECT	INCORRECT	CORRECT	INCORRECT	INCORRECT	INCORRECT	CORRECT	CORRECT	CORRECT
female	20-29	Staff Pharmacist	Hospital pharmacies inpatient	Pharm D	1- 5	More than 40 hr	city	7 days 24/24			Not at all	Not at all	Some what	Some what	Some what	CORRECT	Yes, I know both probiotic and prebiotic	CORRECT	CORRECT	CORRECT	INCORRECT	CORRECT	INCORRECT	CORRECT	INCORRECT	INCORRECT	INCORRECT	INCORRECT	CORRECT	CORRECT	Moderate knowledge	CORRECT	CORRECT	INCORRECT	CORRECT	CORRECT	INCORRECT	CORRECT	CORRECT	CORRECT	INCORRECT	CORRECT	CORRECT	CORRECT	CORRECT	CORRECT	CORRECT	INCORRECT	CORRECT
male	20-29	Staff Pharmacist	Community pharmacies	Bachelor of Pharmacy	1- 5	More than 40 hr	city	7 days 24/24			Some what	Some what	Some what	Some what	Some what	CORRECT	Yes, only prebiotic	CORRECT	CORRECT	CORRECT	INCORRECT	CORRECT	CORRECT	CORRECT	INCORRECT	INCORRECT	CORRECT	CORRECT	INCORRECT	INCORRECT	Good knowledge	CORRECT	CORRECT	INCORRECT	CORRECT	CORRECT	INCORRECT	CORRECT	CORRECT	INCORRECT	INCORRECT	CORRECT	CORRECT	CORRECT	CORRECT	CORRECT	CORRECT	INCORRECT	CORRECT
male	20-29	Manager	Community pharmacies	Pharm D	1- 5	24 hr or less	city	80–120 h			Not at all	Very much	Not at all	Very much	Not at all	CORRECT	Yes, only prebiotic	CORRECT	INCORRECT	INCORRECT	INCORRECT	INCORRECT	CORRECT	INCORRECT	CORRECT	INCORRECT	INCORRECT	CORRECT	CORRECT	INCORRECT	Moderate knowledge	CORRECT	INCORRECT	INCORRECT	CORRECT	INCORRECT	INCORRECT	CORRECT	INCORRECT	INCORRECT	INCORRECT	INCORRECT	INCORRECT	CORRECT	INCORRECT	INCORRECT	INCORRECT	INCORRECT	INCORRECT
male	30-39	Manager	Community pharmacies	Bachelor of Pharmacy	5–10	25–40 hr	village	80–120 h			Some what	Some what	Some what	Very much	Some what	CORRECT	Yes, only probiotic	INCORRECT	INCORRECT	INCORRECT	INCORRECT	INCORRECT	INCORRECT	CORRECT	INCORRECT	INCORRECT	CORRECT	CORRECT	CORRECT	CORRECT	Good knowledge	INCORRECT	CORRECT	CORRECT	INCORRECT	CORRECT	INCORRECT	INCORRECT	CORRECT	INCORRECT	CORRECT	INCORRECT	INCORRECT	CORRECT	CORRECT	CORRECT	CORRECT	CORRECT	CORRECT
[truncated: 15 more columns]
